# Supplementary material for: Deconstructing celebratory acts following goal scoring among elite professional football players
Source: PLoS One. 2020 Sep 16;15(9):e0238702. doi: 10.1371/journal.pone.0238702 (PMC7494092; doi:10.1371/journal.pone.0238702)
Supplement: S1 Data — (XLSX) [file pone.0238702.s001.xlsx]

## Sheet: Sheet1
Game number	Home Team	Away Team	Team Score Goal: 1=Home 2=Away	Half	Goal Minute	Game Phase by the Minute	Player Score Name	Player Origin	Continent of the Player	Game Phase to the Finals, 1=Early, 10=Finals	Game 1 or 2 Between the Teams	Score Before Goal 1=Tie, 2=Disadvantage, 3=Advantage	Score After Goal 1=Tie, 2=Disadvantage, 3=Advantage	Celebration Time in secondes	Goal Celebration Time by Celebration Mode	IH	IK	IJ	IF	IS	IKISS	IC	ICA	CM	IA	IR	IME	IFB	ISS	PM	RT	PDM	PTP	TM	MR	UTM	JBP
1	AS Monaco	Atletico Madrid	1	1	17:32:00	2	Samuel Grandsir	French	1	1	1	1	3	30	5	1	0	0	0	1	0	0	0	0	0	0	0	0	0	0	0	0	0	1	0	0	0
1	AS Monaco	Atletico Madrid	2	1	1 day, 6:53:00	2	Diego Da Silva Costa	Brazilian-Spanish	4	1	1	2	1	34	1	0	0	0	1	0	0	1	0	0	1	0	0	1	0	0	0	0	0	0	0	0	0
1	AS Monaco	Atletico Madrid	2	1	1 day, 21:47:00	3	Josֳ© Marֳ­a Gimֳ©nez de Vargas	Uruguay	4	1	1	1	3	22	5	0	0	0	0	0	0	0	1	0	0	0	0	0	0	0	0	0	0	1	0	0	0
2	Club Brugge	Borussia Dortmund	2	2	3 days, 12:26:00	5	Christian Pulisic	American	3	1	1	1	3	35	1	0	0	0	0	1	0	0	1	0	0	1	0	0	0	0	0	0	0	0	0	0	0
3	Inter Milano	Tottenham Hotspur	2	2	2 days, 4:45:00	4	Christian Dannemann Eriksen	Danish	1	1	1	1	3	23	5	1	0	0	1	1	0	0	0	0	1	0	1	0	0	0	0	0	0	1	0	0	0
3	Inter Milano	Tottenham Hotspur	1	2	3 days, 13:03:00	5	Mauro Emanuel Icardi Rivero	Argentine	4	1	1	2	1	30	7	0	0	0	0	0	0	0	1	0	0	0	0	0	0	1	1	0	0	1	0	0	0
3	Inter Milano	Tottenham Hotspur	1	2	3 days, 19:46:00	6	Matֳ­as Vecino Falero	Uruguay	4	1	1	1	3	37	5	1	0	0	1	0	1	0	0	0	1	0	0	0	0	0	0	0	0	1	0	0	0
4	FC Barcelona	PSV Eindhoven	1	1	1 day, 7:01:00	2	Lionel Messi Cuccittini	Argentine	4	1	1	1	3	35	1	1	0	0	0	0	0	0	0	0	0	1	0	0	0	0	0	0	0	0	0	0	0
4	FC Barcelona	PSV Eindhoven	1	2	3 days, 1:59:00	4	Ousmane Dembֳ©lֳ©	French	1	1	1	3	3	27	7	0	0	0	0	0	0	0	1	0	0	0	0	0	0	1	0	0	0	1	0	0	0
4	FC Barcelona	PSV Eindhoven	1	2	3 days, 4:22:00	5	Lionel Messi Cuccittini	Argentine	4	1	1	3	3	28	7	0	0	0	0	0	1	0	0	0	0	1	0	0	0	1	0	0	1	1	0	0	0
4	FC Barcelona	PSV Eindhoven	1	2	3 days, 14:55:00	5	Lionel Messi Cuccittini	Argentine	4	1	1	3	3	23	6	0	0	0	0	0	0	0	0	0	0	0	0	0	0	0	0	0	1	1	0	0	0
5	Liverpool FC	Paris Saint Germain	1	1	1 day, 5:57:00	2	Daniel Sturridge	English	1	1	1	1	3	29	7	1	0	0	0	0	0	0	0	1	0	0	0	0	0	1	0	0	1	1	0	0	0
5	Liverpool FC	Paris Saint Germain	1	1	1 day, 11:43:00	2	James Milner	English	1	1	1	3	3	36	5	0	0	0	1	1	0	0	1	0	1	0	0	0	0	0	0	0	0	1	0	0	0
5	Liverpool FC	Paris Saint Germain	2	1	1 day, 15:43:00	2	Thomas Meunier	Belgian	1	1	1	2	2	20	5	0	0	0	0	0	0	0	0	0	0	0	0	0	1	0	0	0	0	1	0	0	0
5	Liverpool FC	Paris Saint Germain	2	2	3 days, 10:22:00	5	Kylian Mbappe Lottin	French	1	1	1	2	1	25	5	1	1	0	0	0	0	0	1	0	0	0	0	0	0	0	0	0	0	1	0	0	0
5	Liverpool FC	Paris Saint Germain	1	2	3 days, 19:03:00	6	Roberto Firmino Barbosa de Oliveira	Brazilian	4	1	1	1	3	35	5	0	0	0	0	0	0	0	1	0	0	1	0	0	0	0	0	0	0	1	0	0	0
6	Galatasaray	Lokomotiv Moscow	1	1	08:43:00	1	Garry Mendes Rodrigues	Netherlands	1	1	1	1	3	32	5	1	0	1	1	0	1	0	0	0	1	0	1	0	1	0	0	0	0	1	0	0	0
6	Galatasaray	Lokomotiv Moscow	1	2	2 days, 18:17:00	4	Eren Derdiyok	Swiss	1	1	1	3	3	30	5	1	0	1	1	0	1	0	1	0	0	0	0	0	0	0	0	0	0	1	0	0	0
6	Galatasaray	Lokomotiv Moscow	1	2	3 days, 21:36:00	6	Selֳ§uk ִ°nan	Turkish	2	1	1	3	3	24	5	0	0	0	1	0	0	0	0	0	0	0	0	0	0	0	0	0	0	1	0	0	0
7	FC Schalke 04	FC Porto	1	2	2 days, 15:06:00	4	Breel-Donald Embolo	A native of Cameroon	6	1	1	1	3	27	1	1	1	0	0	0	0	0	1	0	1	0	0	0	0	0	0	0	0	0	0	0	0
7	FC Schalke 04	FC Porto	2	2	3 days, 2:26:00	4	Otֳ¡vio Edmilson da Silva Monteiro	Brazilian	4	1	1	2	1	13	1	0	0	0	0	0	0	0	0	0	0	0	0	1	0	0	0	0	0	0	0	0	0
8	Ajax Amsterdam	AEK Athens	1	2	1 day, 21:53:00	4	Nicolas Tagliafico	Argentine	4	1	1	1	3	31	5	1	0	1	1	0	0	0	0	0	0	0	0	0	0	0	0	0	0	1	0	0	0
8	Ajax Amsterdam	AEK Athens	1	2	3 days, 4:29:00	5	Donny van de Beek	Dutch	1	1	1	3	3	31	5	0	0	0	0	0	0	0	0	0	1	0	0	0	0	0	0	0	0	1	0	0	0
8	Ajax Amsterdam	AEK Athens	1	2	3 days, 17:48:00	5	Nicolas Tagliafico	Argentine	4	1	1	3	3	32	3	0	0	0	0	0	0	0	0	0	0	0	0	0	0	0	0	0	0	1	0	0	0
9	SL Benfica Lisbon	FC Bayern Munchen	2	1	09:32:00	1	Robert Lewandowski	Polish	1	1	1	1	3	27	5	1	0	0	0	0	0	0	0	0	0	1	0	0	0	0	0	0	0	1	0	0	0
9	SL Benfica Lisbon	FC Bayern Munchen	2	2	2 days, 5:18:00	4	Renato Jֳ÷nior Luz Sanches	Portuguese	1	1	1	3	3	26	5	0	0	0	0	0	0	0	0	0	1	1	0	0	0	0	0	0	0	1	0	0	0
10	Shakhtar Donetsk	TSG 1899 Hoffenheim	2	1	05:20:00	1	Florian Grillitsch	Austrian	1	1	1	1	3	26	5	0	1	0	0	1	0	0	0	0	0	0	0	0	0	0	0	0	0	1	0	0	0
10	Shakhtar Donetsk	TSG 1899 Hoffenheim	1	1	1 day, 2:51:00	2	Ismaily Gonֳ§alves dos Santos	Brazilian	4	1	1	2	1	32	5	0	0	0	0	0	1	0	0	0	1	1	0	0	0	0	0	0	0	1	0	0	0
10	Shakhtar Donetsk	TSG 1899 Hoffenheim	2	1	1 day, 13:51:00	2	Hֳ¥vard Nordtveit	Norwegian	1	1	1	1	3	14	5	0	0	0	1	0	0	0	0	0	0	0	0	0	0	0	0	0	0	1	0	0	0
10	Shakhtar Donetsk	TSG 1899 Hoffenheim	1	2	3 days, 8:41:00	5	Maycon de Andrade Barberan	Brazilian	4	1	1	2	1	30	5	0	0	0	0	0	0	0	0	0	0	1	0	0	0	0	0	0	0	1	0	0	0
11	Manchester City	Olympique Lyonnais	2	1	1 day, 1:25:00	2	Gnaly Maxwell Cornet	Frenchman of Ivory Coast descent	6	1	1	1	3	18	7	1	0	0	0	1	1	0	1	0	0	0	1	0	0	1	0	0	0	1	0	0	0
11	Manchester City	Olympique Lyonnais	2	1	1 day, 18:55:00	2	Nabil Fekir	French Durglan for Algerian parents	6	1	1	3	3	20	5	0	1	0	0	0	0	0	0	0	0	0	0	0	0	0	0	0	0	1	0	0	0
11	Manchester City	Olympique Lyonnais	1	2	2 days, 18:13:00	3	Bernardo Mota Veiga de Carvalho e Silva	Portuguese	1	1	1	2	2	14	3	0	0	0	0	0	0	0	0	0	0	0	0	0	0	0	0	0	0	1	1	0	0
12	Real Madrid	AS Roma	1	1	1 day, 20:09:00	2	Francisco Alarcֳ³n Suarez	Uruguay	4	1	1	1	3	30	5	1	1	0	0	0	0	0	0	0	0	1	0	0	0	0	0	0	0	1	0	0	0
12	Real Madrid	AS Roma	1	2	2 days, 9:38:00	3	Gareth Bale	British Welsh	1	1	1	3	3	28	5	1	0	0	1	0	1	0	0	0	1	0	0	0	0	0	0	0	0	1	0	0	0
12	Real Madrid	AS Roma	1	2	3 days, 18:57:00	6	Mariano Dֳ­az Mejֳ­a	Dominican-Spanish	4	1	1	3	3	26	5	1	0	0	0	0	0	0	0	0	0	1	0	0	0	0	0	0	0	1	0	0	0
13	FC Viktoria Plzen	CSKA Moscow	1	1	1 day, 4:23:00	2	Hrmencih	Czech	1	1	1	1	3	15	1	1	0	0	0	0	0	0	0	0	1	0	0	0	0	0	0	0	0	0	0	0	0
13	FC Viktoria Plzen	CSKA Moscow	1	1	1 day, 16:59:00	2	Hrmencih	Czech	1	1	1	3	3	30	5	0	0	0	0	0	1	0	1	0	1	0	0	0	0	0	0	0	0	1	0	0	0
13	FC Viktoria Plzen	CSKA Moscow	2	2	2 days, 0:28:00	4	Fedor Chalov	Russian	1	1	1	2	2	15	3	0	0	0	0	0	0	0	0	0	0	0	0	0	0	0	0	0	0	1	0	0	0
13	FC Viktoria Plzen	CSKA Moscow	2	2	3 days, 22:23:00	6	Nikola Vlaֵ¡iִ‡	Russian	1	1	1	2	1	11	3	0	0	0	0	0	0	0	0	0	0	0	0	0	0	0	0	0	0	1	0	0	0
14	BSC Young Boys Bern	Manchester United	2	1	1 day, 10:58:00	2	Paul Pogba	French	1	1	1	1	3	13	5	1	0	0	0	0	0	0	1	0	0	0	0	0	0	0	0	0	0	1	0	0	0
14	BSC Young Boys Bern	Manchester United	2	1	1 day, 19:22:00	2	Paul Pogba	French	1	1	1	3	3	10	5	0	0	0	0	0	0	0	0	0	0	1	0	0	0	0	0	0	0	1	0	0	0
14	BSC Young Boys Bern	Manchester United	2	2	2 days, 17:12:00	4	Anthony Martial	French	1	1	1	3	3	16	3	0	0	0	0	0	0	0	0	0	0	0	0	0	0	0	0	0	0	1	0	0	0
15	Valencia CF	Juventus Turin	2	1	1 day, 20:04:00	2	Miralem Pjaniִ‡	Bosnian	1	1	1	1	3	15	5	0	0	0	0	0	0	0	1	0	0	0	0	0	0	0	0	0	0	1	0	0	0
15	Valencia CF	Juventus Turin	2	2	2 days, 2:03:00	4	Miralem Pjaniִ‡	Bosnian	1	1	1	3	3	20	5	0	0	0	0	0	0	0	1	0	0	0	0	0	0	0	0	0	0	1	0	0	0
16	TSG 1899 Hoffenheim	Manchester City	1	1	00:44:00	1	Ishak Belfodil	Algerian	6	2	1	1	3	24	5	0	0	0	0	0	0	0	0	0	0	1	0	0	0	0	0	0	0	1	0	0	0
16	TSG 1899 Hoffenheim	Manchester City	2	1	07:01:00	1	Sergio Leonel Agֳ¼ero del Castillo	Argentine	4	2	1	2	1	20	5	0	0	0	0	0	0	0	0	0	0	0	0	0	0	1	0	0	0	1	0	0	0
16	TSG 1899 Hoffenheim	Manchester City	2	2	3 days, 14:21:00	5	David Josuֳ© Jimֳ©nez Silva	Spanish	1	2	1	1	3	18	5	0	0	1	0	0	0	0	0	0	0	0	0	0	0	0	0	0	0	1	0	0	0
17	Juventus Turin	BSC Young Boys Bern	1	1	04:37:00	1	Paulo Bruno Exequiel Dybala	Argentine	4	2	1	1	3	23	1	1	0	1	1	0	0	0	1	0	1	1	0	0	0	0	0	0	0	0	0	0	0
17	Juventus Turin	BSC Young Boys Bern	1	1	1 day, 9:03:00	2	Paulo Bruno Exequiel Dybala	Argentine	4	2	1	3	3	20	5	1	0	0	0	0	0	0	1	0	0	0	0	0	0	0	0	0	0	1	0	0	0
17	Juventus Turin	BSC Young Boys Bern	1	2	2 days, 20:33:00	4	Paulo Bruno Exequiel Dybala	Argentine	4	2	1	3	3	22	7	0	0	0	0	0	0	0	1	0	0	1	0	0	0	1	0	0	1	1	0	0	0
18	AEK Athens	SL Benfica Lisbon	2	1	05:29:00	1	Haris Seferovic	Swiss	1	2	1	1	3	30	3	0	0	0	0	0	0	0	0	0	0	0	0	0	0	0	0	0	0	1	0	0	1
18	AEK Athens	SL Benfica Lisbon	2	1	14:28:00	1	Alejandro Grimaldo Garcֳ­a	Spanish	1	2	1	3	3	26	6	0	0	0	0	0	0	0	0	0	0	0	0	0	0	1	0	0	1	1	0	0	0
18	AEK Athens	SL Benfica Lisbon	1	2	2 days, 4:06:00	4	Viktor Klonaridis	Greek	1	2	1	2	2	30	5	0	1	0	0	0	1	0	0	0	0	1	0	0	0	0	0	0	0	1	0	0	0
18	AEK Athens	SL Benfica Lisbon	1	2	2 days, 14:54:00	4	Viktor Klonaridis	Greek	1	2	1	2	1	Cannot Mesure Time	5	0	1	0	0	0	1	0	0	0	0	1	0	0	0	0	0	0	0	1	0	0	0
18	AEK Athens	SL Benfica Lisbon	2	2	3 days, 1:53:00	4	Alfa Semedo Esteves	Guinea	6	2	1	1	3	26	3	0	0	0	0	0	0	0	0	0	0	0	0	0	0	0	0	0	0	0	0	0	1
19	FC Bayern Munchen	Ajax Amsterdam	1	1	03:42:00	1	Mats Hummels	German	1	2	1	1	3	18	6	0	0	0	0	0	0	0	0	0	0	0	0	0	0	1	0	0	1	1	0	0	0
19	FC Bayern Munchen	Ajax Amsterdam	2	1	21:56:00	2	Noussair Mazraoui	Dutch-Moroccan	6	2	1	2	1	18	5	1	0	0	0	0	0	0	1	0	0	1	0	0	0	0	0	0	0	1	0	0	0
20	Olympique Lyonnais	Shakhtar Donetsk	2	1	1 day, 19:54:00	2	Aluֳ­sio Chaves Ribeiro Moraes Jֳ÷nior	Brazilian	4	2	1	1	3	26	5	1	0	1	1	0	0	0	0	0	0	1	0	0	0	0	0	0	0	1	0	0	0
20	Olympique Lyonnais	Shakhtar Donetsk	2	2	2 days, 6:45:00	4	Aluֳ­sio Chaves Ribeiro Moraes Jֳ÷nior	Brazilian	4	2	1	3	3	15	5	1	0	0	0	0	0	0	0	0	0	0	0	0	0	0	0	0	0	1	0	0	0
20	Olympique Lyonnais	Shakhtar Donetsk	1	2	2 days, 21:41:00	4	Moussa Dembֳ©lֳ©	Frenchman of Mali descent	6	2	1	2	2	16	1	0	0	0	0	0	0	0	0	0	0	1	0	1	0	0	0	0	0	0	0	0	0
20	Olympique Lyonnais	Shakhtar Donetsk	1	2	2 days, 23:39:00	4	Leo Dubois	French	1	2	1	2	1	22	1	0	0	0	1	1	0	0	0	0	0	0	0	0	0	0	0	0	0	0	0	0	0
21	AS Roma	FC Viktoria Plzen	1	1	02:49:00	1	Edin Dֵ¾eko	Bosnian	1	2	1	1	3	19	5	0	0	0	0	0	0	0	0	0	0	0	1	0	0	0	0	0	0	1	0	0	0
21	AS Roma	FC Viktoria Plzen	1	1	1 day, 15:16:00	2	Edin Dֵ¾eko	Bosnian	1	2	1	3	3	14	3	0	0	0	0	0	0	0	0	0	0	0	0	0	0	0	0	0	0	1	0	0	0
21	AS Roma	FC Viktoria Plzen	1	2	2 days, 15:10:00	4	Cengiz ֳnder	Turkish	2	2	1	3	3	14	6	0	0	0	0	0	0	0	0	0	0	0	0	0	0	0	0	0	1	1	0	0	0
21	AS Roma	FC Viktoria Plzen	1	2	3 days, 0:34:00	4	Justin Kluivert	Dutch	1	2	1	3	3	12	5	0	0	1	1	0	0	0	0	0	0	1	0	0	0	0	0	0	0	1	0	0	0
21	AS Roma	FC Viktoria Plzen	1	2	3 days, 19:37:00	6	Edin Dֵ¾eko	Bosnian	1	2	1	3	3	13	3	0	0	0	0	0	0	0	0	0	0	0	0	0	0	0	0	0	0	1	0	0	0
22	CSKA Moscow	Real Madrid	1	1	01:07:00	1	Nikola Vlaֵ¡iִ‡	Russian	1	2	1	1	3	22	5	1	0	1	1	0	0	0	0	0	1	1	0	0	0	0	0	0	0	1	0	0	0
23	Paris Saint Germain	FK Crvena Zvezda Belgrade	1	1	19:11:00	2	Neymar da Silva Santos Junior	Brazilian	4	2	1	1	3	16	1	1	0	1	1	0	0	0	0	0	0	0	0	0	0	0	0	0	0	0	0	0	0
23	Paris Saint Germain	FK Crvena Zvezda Belgrade	1	1	21:46:00	2	Neymar da Silva Santos Junior	Brazilian	4	2	1	3	3	21	5	1	0	1	0	0	0	0	0	0	0	0	0	0	0	0	0	0	0	1	0	0	0
23	Paris Saint Germain	FK Crvena Zvezda Belgrade	1	1	1 day, 12:23:00	2	Edinson Roberto Cavani Gֳ³mez	Uruguay	4	2	1	3	3	12	3	0	0	0	0	0	0	0	0	0	0	0	0	0	0	0	0	0	0	1	0	0	0
23	Paris Saint Germain	FK Crvena Zvezda Belgrade	1	1	1 day, 17:00:00	2	ֳngel Di Marֳ­a Hernֳ¡ndez	Argentine	4	2	1	3	3	22	5	1	0	0	1	0	1	0	0	0	1	1	0	0	0	0	0	0	0	1	0	0	0
23	Paris Saint Germain	FK Crvena Zvezda Belgrade	1	2	2 days, 21:24:00	4	Kylian Mbappe Lottin	French	1	2	1	3	3	20	6	0	0	0	0	0	0	0	0	0	0	0	0	0	0	1	0	0	1	1	0	0	0
23	Paris Saint Germain	FK Crvena Zvezda Belgrade	2	2	3 days, 1:16:00	4	Marko Marin	Serbian	1	2	1	2	2	16	5	1	0	0	0	0	0	0	0	0	0	0	0	0	0	0	0	0	0	1	0	0	0
23	Paris Saint Germain	FK Crvena Zvezda Belgrade	1	2	3 days, 8:32:00	5	Neymar da Silva Santos Junior	Brazilian	4	2	1	3	3	22	5	0	0	1	1	0	0	0	0	0	0	0	0	0	0	0	0	0	0	1	0	0	0
24	Lokomotiv Moscow	FC Schalke 04	2	2	3 days, 15:29:00	5	Weston McKennie	American	3	2	1	1	3	29	7	0	1	0	0	0	0	0	0	0	0	0	0	0	0	0	0	1	0	1	0	0	0
25	Borussia Dortmund	AS Monaco	1	2	2 days, 2:45:00	4	Jacob Bruun Larsen	Denmark	1	2	1	1	3	16	5	0	0	1	0	0	0	0	0	0	0	0	0	0	0	0	0	0	0	1	0	0	0
25	Borussia Dortmund	AS Monaco	1	2	2 days, 23:02:00	4	Francisco Alcacer	Spanish	1	2	1	3	3	19	5	1	0	1	0	0	0	0	0	0	0	1	0	0	0	0	0	0	0	1	0	0	0
25	Borussia Dortmund	AS Monaco	1	2	3 days, 19:43:00	6	Marco Reus	German	1	2	1	3	3	21	5	0	0	0	1	0	0	0	0	0	0	0	0	0	0	0	0	0	0	1	0	0	0
26	Atletico Madrid	Club Brugge	1	1	1 day, 3:08:00	2	Antoine Griezmann	French	1	2	1	1	3	26	5	0	0	0	0	0	0	0	1	0	0	0	0	0	0	0	0	0	0	1	0	0	0
26	Atletico Madrid	Club Brugge	2	1	1 day, 14:59:00	2	Arnaut Groeneveld	Nigeria	6	2	1	2	1	20	5	0	0	0	1	0	0	0	0	0	0	0	0	0	1	0	0	0	0	1	0	0	0
26	Atletico Madrid	Club Brugge	1	2	2 days, 18:18:00	4	Antoine Griezmann	French	1	2	1	1	3	27	7	0	0	0	0	0	0	0	1	0	0	0	0	0	0	1	0	0	1	1	0	0	0
26	Atletico Madrid	Club Brugge	1	2	3 days, 21:01:00	6	Jorge Resurreciֳ³n Merodio	Spanish	1	2	1	3	3	22	5	1	0	0	0	0	0	0	0	0	0	0	0	0	0	0	0	0	0	1	0	0	0
27	PSV Eindhoven	Inter Milano	1	1	1 day, 2:53:00	2	Pablo Paulino Rosario	Dutch	1	2	1	1	3	30	5	1	0	0	0	0	0	0	1	0	1	0	0	0	0	0	0	0	0	1	0	0	0
27	PSV Eindhoven	Inter Milano	2	1	1 day, 19:19:00	2	Radja Nainggolan	Belgian	1	2	1	2	1	33	7	1	0	0	0	0	0	0	0	0	0	0	0	0	0	1	0	0	0	1	0	0	0
27	PSV Eindhoven	Inter Milano	2	2	2 days, 11:10:00	4	Mauro Emanuel Icardi Rivero	Argentine	4	2	1	1	3	22	5	1	0	0	0	0	0	0	0	0	0	0	0	0	0	0	0	0	0	1	0	0	0
28	Tottenham Hotspur	FC Barcelona	2	1	01:34:00	1	Philippe Coutinho Correia	Brazilian	4	2	1	1	3	23	7	1	0	0	0	0	0	0	0	0	0	0	0	0	0	1	0	0	1	1	0	0	0
28	Tottenham Hotspur	FC Barcelona	2	1	1 day, 3:33:00	2	Ivan Rakitiִ‡	Croatian-Swiss	1	2	1	3	3	23	7	0	0	0	1	0	1	0	0	0	0	0	0	0	0	1	0	0	0	1	0	0	0
28	Tottenham Hotspur	FC Barcelona	1	2	2 days, 3:20:00	4	Harry Kane	English	1	2	1	2	2	23	5	0	0	0	1	1	0	0	0	0	1	0	0	0	0	0	0	0	0	1	0	0	0
28	Tottenham Hotspur	FC Barcelona	2	2	2 days, 7:23:00	4	Lionel Messi Cuccittini	Argentine	4	2	1	3	3	24	5	0	0	0	1	0	1	0	1	0	0	0	0	0	0	0	0	0	0	1	0	0	0
28	Tottenham Hotspur	FC Barcelona	1	2	2 days, 17:12:00	4	Erik Lamela	Argentine	4	2	1	2	2	20	5	0	0	0	0	0	0	1	1	0	1	0	0	0	0	0	0	0	0	1	0	0	0
28	Tottenham Hotspur	FC Barcelona	2	2	3 days, 17:11:00	5	Lionel Messi Cuccittini	Argentine	4	2	1	3	3	36	5	0	0	0	1	0	1	1	0	0	1	1	0	0	0	0	0	0	0	1	0	0	0
29	SSC Napoli	Liverpool FC	1	2	3 days, 17:23:00	5	Lorenzo Insigne	Italian	1	2	1	1	3	33	5	1	0	0	0	0	1	0	0	0	1	0	0	0	1	0	0	0	0	1	1	0	0
30	FC Porto	Galatasaray	1	2	2 days, 0:20:00	4	Moussa Marega	Mali	6	2	1	1	3	25	5	0	0	0	1	0	0	0	0	0	0	0	0	0	0	0	0	0	0	1	0	0	0
31	AEK Athens	FC Bayern Munchen	2	2	2 days, 12:46:00	4	Javier Martֳ­nez Aginaga	Spanish	1	3	1	1	3	26	5	0	0	0	0	1	0	0	0	0	0	0	0	0	0	0	0	0	0	1	0	0	0
31	AEK Athens	FC Bayern Munchen	2	2	2 days, 14:46:00	4	Robert Lewandowski	Polish	1	3	1	3	3	20	6	0	0	0	0	0	0	0	0	0	0	0	0	0	0	1	0	0	0	1	0	0	0
32	BSC Young Boys Bern	Valencia CF	2	1	1 day, 1:34:00	2	Michy Batshuayi	Belgian	1	3	1	1	3	16	5	0	0	0	0	0	0	0	1	0	0	0	0	0	0	0	0	0	0	1	0	0	0
32	BSC Young Boys Bern	Valencia CF	1	2	2 days, 6:20:00	4	Guillaume Hoarau	French	1	3	1	2	1	13	5	0	0	0	0	0	1	0	0	0	1	1	0	0	0	0	0	0	0	1	0	0	0
33	Ajax Amsterdam	SL Benfica Lisbon	1	2	3 days, 19:55:00	6	Noussair Mazraoui	Moroccan Dutch	6	3	1	1	3	36	7	1	0	0	0	0	1	1	1	0	1	0	0	0	0	1	0	0	0	1	0	0	0
34	Shakhtar Donetsk	Manchester City	2	1	1 day, 5:21:00	2	David Josuֳ© Jimֳ©nez Silva	Spain	1	3	1	1	3	25	5	0	0	1	1	0	1	0	0	0	0	1	0	0	0	0	0	0	0	1	0	0	0
34	Shakhtar Donetsk	Manchester City	2	1	1 day, 10:15:00	2	Aymeric Laporte	French	1	3	1	3	3	28	5	1	0	0	0	0	0	0	1	0	0	0	0	0	0	0	0	0	0	1	0	0	0
34	Shakhtar Donetsk	Manchester City	2	2	2 days, 21:55:00	4	Bernardo Mota Veiga de Carvalho e Silva	Portuguese	1	3	1	3	3	30	5	1	0	0	1	0	0	0	0	0	0	0	0	0	0	0	0	0	0	1	0	0	0
35	TSG 1899 Hoffenheim	Olympique Lyonnais	2	1	1 day, 2:02:00	2	Bertrand Traore	Burkina Faso	6	3	1	1	3	15	6	0	0	0	0	0	0	0	0	0	0	0	0	0	0	1	1	0	0	1	0	0	0
35	TSG 1899 Hoffenheim	Olympique Lyonnais	1	1	1 day, 8:00:00	2	Andrej Kramariִ‡	Croatian	1	3	1	2	1	17	5	1	1	0	1	1	0	0	0	0	1	0	0	0	0	0	0	0	0	1	0	0	0
35	TSG 1899 Hoffenheim	Olympique Lyonnais	1	2	1 day, 22:30:00	4	Andrej Kramariִ‡	Croatian	1	3	1	1	3	19	5	1	0	1	1	0	0	0	0	0	0	0	0	0	0	0	0	0	0	1	0	0	0
35	TSG 1899 Hoffenheim	Olympique Lyonnais	2	2	2 days, 10:30:00	4	Tanguy NDombele	French	1	3	1	2	1	16	7	1	0	0	0	0	0	0	0	0	1	0	0	0	0	1	0	0	0	1	0	0	0
35	TSG 1899 Hoffenheim	Olympique Lyonnais	2	2	2 days, 18:14:00	4	Memphis Depay	Dutch	1	3	1	1	3	14	5	0	0	0	0	0	0	0	1	0	0	1	0	0	0	0	0	0	0	1	0	0	0
35	TSG 1899 Hoffenheim	Olympique Lyonnais	1	2	3 days, 19:08:00	6	Joelinton Cassio Apolinֳ¡rio de Lira	Brazilian	4	3	1	2	1	12	5	0	0	0	0	1	0	0	0	0	0	0	0	1	0	0	0	0	0	1	0	0	0
36	Real Madrid	FC Viktoria Plzen	1	1	10:57:00	1	Karim Benzema	French	1	3	1	1	3	17	5	1	0	0	1	0	0	0	1	0	1	0	0	0	0	0	0	0	0	1	0	0	0
36	Real Madrid	FC Viktoria Plzen	1	2	2 days, 7:03:00	4	Marcelo Vieira da Silva Jֳ÷nior	Brazilian	4	3	1	3	3	18	5	0	0	0	0	0	0	0	1	0	0	0	0	0	1	0	0	0	0	1	0	0	0
36	Real Madrid	FC Viktoria Plzen	2	2	3 days, 6:01:00	5	Patrik Hroֵ¡ovskֳ½	Slovak	1	3	1	2	2	23	5	0	0	0	0	0	1	0	0	0	1	0	0	0	0	0	0	0	0	1	0	0	0
37	AS Roma	CSKA Moscow	1	1	1 day, 5:27:00	2	Edin Dֵ¾eko	Bosnian	1	3	1	1	3	27	6	0	0	0	0	0	0	0	0	0	0	0	0	0	0	1	0	0	0	1	0	0	0
37	AS Roma	CSKA Moscow	1	1	1 day, 18:23:00	2	Edin Dֵ¾eko	Bosnian	1	3	1	3	3	22	7	0	0	0	1	0	0	0	0	0	0	0	0	0	0	1	0	0	0	1	0	0	0
37	AS Roma	CSKA Moscow	1	2	2 days, 1:43:00	4	Cengiz ֳnder	Turkish	2	3	1	3	3	27	5	0	0	0	0	0	0	0	1	0	0	0	1	0	0	0	0	0	0	1	0	0	0
38	Manchester United	Juventus Turin	2	1	16:41:00	2	Paulo Bruno Exequiel Dybala	Argentine	4	3	1	1	3	18	5	0	0	0	0	0	0	0	1	0	0	1	0	0	0	0	0	0	0	1	0	0	0
39	Club Brugge	AS Monaco	2	1	1 day, 7:01:00	2	Moussa Sylla	France	1	3	1	1	3	23	5	0	1	0	0	0	0	0	0	0	0	0	0	0	0	0	0	0	0	1	0	0	0
39	Club Brugge	AS Monaco	1	1	1 day, 14:51:00	2	Wesley Moraes Ferreira Da Silva	Brazil	4	3	1	2	1	20	5	0	0	0	0	0	0	1	1	0	0	1	1	0	1	0	0	0	0	1	0	0	0
40	PSV Eindhoven	Tottenham Hotspur	1	1	1 day, 5:01:00	2	Hirving Rodrigo Lozano Bahena	Mexican	3	3	1	1	3	36	5	1	1	0	0	0	1	0	0	0	1	0	0	0	0	0	0	0	0	1	0	0	0
40	PSV Eindhoven	Tottenham Hotspur	2	1	1 day, 14:52:00	2	Lucas Rodrigues Moura da Silva	Brazilian	4	3	1	2	1	18	7	1	0	0	0	0	0	0	0	0	0	1	0	0	0	1	0	0	0	1	0	0	0
40	PSV Eindhoven	Tottenham Hotspur	2	2	2 days, 5:58:00	4	Harry Kane	English	1	3	1	1	3	26	3	0	0	0	0	0	0	0	0	0	0	0	0	0	0	0	0	0	0	1	0	0	0
40	PSV Eindhoven	Tottenham Hotspur	1	2	3 days, 14:49:00	5	Luuk de Jong	Dutch	1	3	1	2	1	20	5	0	0	0	0	0	0	0	0	0	0	0	0	1	0	0	0	0	0	1	0	0	0
41	Borussia Dortmund	Atletico Madrid	1	1	1 day, 13:51:00	2	Axel Witsel	Belgian	1	3	1	1	3	14	5	0	0	1	1	0	0	0	1	0	0	0	0	0	0	0	0	0	0	1	0	0	0
41	Borussia Dortmund	Atletico Madrid	1	2	3 days, 0:20:00	4	Raphaֳ«l Guerreiro	Portuguese	1	3	1	3	3	20	7	0	0	0	0	0	0	0	1	0	0	0	1	0	1	1	0	0	1	1	0	0	0
41	Borussia Dortmund	Atletico Madrid	1	2	3 days, 10:52:00	5	Jadon Sancho	English	1	3	1	3	3	20	5	0	0	0	0	0	0	0	1	0	0	0	0	0	0	0	0	0	0	1	0	0	0
41	Borussia Dortmund	Atletico Madrid	1	2	3 days, 16:41:00	5	Raphaֳ«l Guerreiro	Portuguese	1	3	1	3	3	20	5	1	1	0	0	0	0	0	0	0	0	0	0	0	0	0	0	0	0	1	0	0	0
42	FC Barcelona	Inter Milano	1	1	1 day, 7:28:00	2	Rafael Alcֳ¢ntara do Nascimento	Brazilian	4	3	1	1	3	36	6	0	0	0	0	0	0	0	0	0	0	0	0	0	0	1	0	0	0	1	0	0	0
42	FC Barcelona	Inter Milano	1	2	3 days, 10:36:00	5	Jordi Alba Ramos	Catalan Spanish	1	3	1	3	3	28	5	0	0	0	0	0	1	1	1	0	1	0	0	0	1	0	0	0	0	1	0	0	0
43	Liverpool FC	FK Crvena Zvezda Belgrade	1	1	19:53:00	2	Roberto Firmino Barbosa de Oliveira	Brazilian	4	3	1	1	3	20	5	0	0	1	1	0	0	0	1	0	0	0	0	0	0	0	0	0	0	1	0	0	0
43	Liverpool FC	FK Crvena Zvezda Belgrade	1	1	1 day, 20:10:00	2	Mohamed Salah	Egyptian	6	3	1	3	3	14	3	0	0	0	0	0	0	0	0	0	0	0	0	0	0	0	0	0	0	1	0	0	0
43	Liverpool FC	FK Crvena Zvezda Belgrade	1	2	2 days, 2:36:00	4	Mohamed Salah	Egyptian	6	3	1	3	3	11	3	0	0	0	0	0	0	0	0	0	0	0	0	0	0	0	0	0	0	1	0	0	0
43	Liverpool FC	FK Crvena Zvezda Belgrade	1	2	3 days, 7:07:00	5	Sadio Manֳ©	Senegalese	6	3	1	3	3	10	3	0	0	0	0	0	0	0	0	0	0	0	0	0	0	0	0	0	0	1	0	0	0
44	Paris Saint Germain	SSC Napoli	2	1	1 day, 4:20:00	2	Lorenzo Insigne	Italian	1	3	1	1	3	20	5	0	0	1	1	0	0	0	1	0	0	0	0	0	0	0	0	0	0	1	1	0	0
44	Paris Saint Germain	SSC Napoli	1	2	2 days, 12:05:00	4	Mֳ¡rio Rui Silva Duarte	Portuguese	1	3	1	2	1	11	3	0	0	0	0	0	0	0	0	0	0	0	0	0	0	0	0	0	0	1	0	0	0
44	Paris Saint Germain	SSC Napoli	2	2	3 days, 4:16:00	5	Dries Mertens	Belgian	1	3	1	1	3	17	5	0	0	1	1	0	0	0	0	0	0	0	0	0	0	0	0	0	0	1	0	0	0
44	Paris Saint Germain	SSC Napoli	1	2	3 days, 20:27:00	6	ֳngel Di Marֳ­a Hernֳ¡ndez	Argentine	4	3	1	2	1	24	5	0	0	0	0	0	1	0	0	0	1	0	1	0	1	0	0	0	0	1	0	0	0
45	Lokomotiv Moscow	FC Porto	2	1	1 day, 1:35:00	2	Moussa Marega	French	1	3	1	1	3	12	5	1	0	0	0	0	0	0	0	0	0	0	0	0	0	0	0	0	0	1	0	0	1
45	Lokomotiv Moscow	FC Porto	2	1	1 day, 10:47:00	2	Hector Miguel Herrera	Mexican	3	3	1	3	3	22	7	0	0	0	1	0	0	0	1	0	1	0	0	0	0	1	0	1	0	1	0	0	0
45	Lokomotiv Moscow	FC Porto	1	1	1 day, 13:03:00	2	Anton Miranchuk	Russian	1	3	1	2	2	17	5	0	0	1	1	0	0	0	0	0	0	0	0	0	0	0	0	0	0	1	0	0	0
45	Lokomotiv Moscow	FC Porto	2	2	1 day, 22:43:00	4	Jesֳ÷s Manuel Corona Ruֳ­z	Mexican	3	3	1	3	3	23	5	0	0	0	0	0	0	0	1	0	0	0	0	0	0	0	0	0	0	1	0	0	0
46	AS Monaco	Club Brugge	2	1	11:55:00	1	Hans Vanaken	Belgian	1	4	2	1	3	15	7	1	0	1	1	0	1	0	0	0	0	0	0	0	0	1	0	0	0	1	0	0	0
46	AS Monaco	Club Brugge	2	1	16:08:00	2	Hans Vanaken	Belgian	1	4	2	3	3	14	5	0	0	0	1	1	1	0	0	0	0	0	0	0	0	0	0	0	0	1	0	0	0
46	AS Monaco	Club Brugge	2	1	23:40:00	2	Wesley Moraes Ferreira Da Silva	Brazil	4	4	2	3	3	16	5	1	0	1	1	0	0	0	1	0	0	1	0	0	0	0	0	0	0	1	0	0	0
46	AS Monaco	Club Brugge	2	2	3 days, 12:38:00	5	Ruud Vormer	Dutch	1	4	2	3	3	30	5	0	0	1	1	1	0	0	0	0	1	0	1	0	1	0	0	0	0	1	1	0	0
47	FK Crvena Zvezda Belgrade	Liverpool FC	1	1	21:38:00	2	Milan Pavkov	Serbian	1	4	2	1	3	30	5	0	0	0	0	1	0	0	0	0	1	0	0	0	0	0	0	0	0	1	0	0	0
47	FK Crvena Zvezda Belgrade	Liverpool FC	1	1	1 day, 4:17:00	2	Milan Pavkov	Serbian	1	4	2	3	3	Cannot Mesure Time	Cannot Mesure Time	0	0	0	0	0	0	0	0	0	0	0	0	0	0	0	0	0	0	0	0	0	0
48	Atletico Madrid	Borussia Dortmund	1	1	1 day, 8:36:00	2	Saúl Ñíguez	Spanish	1	4	2	1	3	30	5	1	1	0	1	0	0	0	0	0	1	0	0	0	0	0	0	0	0	1	0	0	0
48	Atletico Madrid	Borussia Dortmund	1	2	3 days, 7:18:00	5	Antoine Griezmann	French	1	4	2	3	3	28	5	1	0	0	0	1	0	0	0	0	1	0	0	0	1	0	0	0	0	1	0	0	0
49	Inter Milano	FC Barcelona	2	2	3 days, 10:09:00	5	Malcom Filipe Silva de Oliveira	Brazilian	4	4	2	1	3	24	5	0	0	0	0	0	0	0	1	0	0	0	0	0	0	0	0	0	0	1	0	0	0
49	Inter Milano	FC Barcelona	1	2	3 days, 14:30:00	5	Mauro Emanuel Icardi Rivero	Argentine	4	4	2	2	1	15	5	0	0	0	0	0	0	0	0	0	0	0	0	1	0	0	0	0	0	1	0	0	0
50	Tottenham Hotspur	PSV Eindhoven	2	1	01:04:00	1	Luuk de Jong	Dutch	1	4	2	1	3	24	5	1	0	1	1	0	0	0	0	0	0	0	0	0	0	0	0	0	0	1	0	0	0
50	Tottenham Hotspur	PSV Eindhoven	1	2	3 days, 5:17:00	5	Harry Kane	English	1	4	2	2	1	16	5	1	0	0	0	0	0	0	1	0	0	0	0	0	0	0	0	0	0	1	0	0	0
50	Tottenham Hotspur	PSV Eindhoven	1	2	3 days, 16:42:00	5	Harry Kane	English	1	4	2	1	3	26	5	1	0	1	1	0	0	0	0	0	1	0	0	0	0	0	0	0	0	1	0	0	0
51	SSC Napoli	Paris Saint Germain	2	1	1 day, 22:07:00	4	Juan Bernat Velasco	Spanish	1	4	2	1	3	20	7	0	0	1	0	0	0	0	0	0	0	0	0	0	0	1	0	0	0	1	0	0	0
51	SSC Napoli	Paris Saint Germain	1	2	2 days, 13:59:00	4	Lorenzo Insigne	Italian	1	4	2	2	1	27	5	1	0	1	1	0	1	0	1	0	0	0	0	0	1	0	0	0	0	1	0	0	0
52	FC Schalke 04	Galatasaray	1	1	03:09:00	1	Guido Burgstaller	Austrian	1	4	2	1	3	20	3	0	0	0	0	0	0	0	0	0	0	0	0	0	0	0	0	0	0	1	0	0	0
52	FC Schalke 04	Galatasaray	1	2	2 days, 8:35:00	4	Marc Uth	German	1	4	2	3	3	24	5	1	0	0	0	0	0	0	0	0	0	0	0	0	0	1	0	0	1	1	0	0	0
53	FC Porto	Lokomotiv Moscow	1	1	01:23:00	1	Hector Miguel Herrera	Mexican	3	4	2	1	3	22	6	0	0	0	0	0	0	0	0	0	0	0	0	0	0	1	0	0	0	1	0	0	0
53	FC Porto	Lokomotiv Moscow	1	1	1 day, 17:58:00	2	Moussa Marega	French	1	4	2	3	3	27	5	0	0	0	0	0	0	0	1	0	1	0	0	0	0	0	0	0	0	1	0	0	0
53	FC Porto	Lokomotiv Moscow	2	2	2 days, 10:22:00	4	Jefferson Agustin Farfֳ¡n Guadape	Peruvian (Peru)	4	4	2	2	2	13	5	0	0	0	1	0	0	0	0	0	0	0	0	0	0	0	0	0	0	1	0	0	0
53	FC Porto	Lokomotiv Moscow	1	2	2 days, 18:07:00	4	Jesֳ÷s Manuel Corona Ruֳ­z	Mexican	3	4	2	3	3	23	6	0	0	0	0	0	0	0	0	0	0	0	0	0	0	1	0	0	1	1	0	0	0
53	FC Porto	Lokomotiv Moscow	1	2	3 days, 20:23:00	6	Otֳ¡vio Edmilson da Silva Monteiro	Brazilian	4	4	2	3	3	11	5	0	0	0	0	0	0	0	1	0	0	0	0	0	0	0	0	0	0	1	0	0	0
54	CSKA Moscow	AS Roma	2	1	03:41:00	1	Konstantinos Manolas	Greek	1	4	2	1	3	23	5	0	0	0	1	1	0	0	0	0	0	0	0	0	0	0	0	0	0	1	0	0	0
54	CSKA Moscow	AS Roma	1	2	2 days, 2:00:00	4	Arnֳ³r Sigurdsson	Icelandic	1	4	2	2	1	18	7	0	0	1	1	0	0	0	0	0	0	0	0	0	0	1	0	0	0	1	0	0	0
54	CSKA Moscow	AS Roma	2	2	2 days, 10:27:00	4	Lorenzo Pellegrini	Italian	1	4	2	1	3	17	7	0	0	1	1	0	0	0	0	0	0	0	0	0	0	1	0	0	0	1	0	0	0
55	Valencia CF	BSC Young Boys Bern	1	1	13:55:00	1	Santiago Mina Lorenzo	Spanish	1	4	2	1	3	20	5	0	0	0	0	0	0	0	1	0	1	0	0	0	0	0	0	0	0	1	0	0	0
55	Valencia CF	BSC Young Boys Bern	2	1	1 day, 12:38:00	2	Roger Claver Djapone Assalֳ©	Ivory Coast	6	4	2	2	1	22	5	1	0	0	0	0	0	0	0	0	1	1	0	0	0	0	0	0	0	1	0	0	0
55	Valencia CF	BSC Young Boys Bern	1	1	1 day, 17:46:00	2	Santiago Mina Lorenzo	Spanish	1	4	2	1	3	21	5	1	1	0	1	0	0	0	1	0	0	0	0	0	0	0	0	0	0	1	0	0	0
55	Valencia CF	BSC Young Boys Bern	1	2	2 days, 7:06:00	4	Carlos Soler Barragֳ¡n	Spanish	1	4	2	3	3	29	5	1	0	0	0	0	0	0	0	0	0	0	0	0	0	0	0	0	0	1	0	0	0
56	SL Benfica Lisbon	Ajax Amsterdam	1	1	1 day, 4:06:00	2	Jonas Gonֳ§alves Oliveira	Brazil	4	4	2	1	3	15	4	0	0	0	0	0	0	0	0	0	0	0	0	0	1	1	0	0	0	0	0	0	0
56	SL Benfica Lisbon	Ajax Amsterdam	2	2	2 days, 12:16:00	4	Duֵ¡an Tadiִ‡	Serbian	1	4	2	2	1	20	5	0	0	0	1	0	0	0	0	0	0	1	0	0	0	0	0	0	0	1	0	0	0
57	FC Bayern Munchen	AEK Athens	1	1	1 day, 6:09:00	2	Robert Lewandowski	Polish	1	4	2	1	3	15	5	0	0	0	1	1	0	0	0	0	1	0	0	0	0	0	0	0	0	1	0	0	0
57	FC Bayern Munchen	AEK Athens	1	2	2 days, 22:52:00	4	Robert Lewandowski	Polish	1	4	2	3	3	25	5	0	0	0	0	0	0	0	1	1	0	0	0	0	0	0	0	0	0	1	0	0	0
58	Olympique Lyonnais	TSG 1899 Hoffenheim	1	1	19:00:00	2	Nabil Fekir	French to Algerian parents	6	4	2	1	3	24	5	1	1	0	0	0	0	0	0	0	0	1	0	0	0	0	0	0	0	1	0	0	0
58	Olympique Lyonnais	TSG 1899 Hoffenheim	1	1	1 day, 3:43:00	2	Tanguy NDombele	French	1	4	2	3	3	Cannot Mesure Time	Cannot Mesure Time	0	0	0	0	0	0	0	0	0	0	0	0	0	0	0	0	0	0	0	0	0	0
58	Olympique Lyonnais	TSG 1899 Hoffenheim	2	2	2 days, 16:04:00	4	Andrej Kramariִ‡	Croatian	1	4	2	2	2	12	3	0	0	0	0	0	0	0	0	0	0	0	0	0	0	0	0	0	0	1	0	0	0
58	Olympique Lyonnais	TSG 1899 Hoffenheim	2	2	3 days, 19:09:00	6	Pavel Kaderabek	Czech	1	4	2	2	1	21	3	0	0	0	0	0	0	0	0	0	0	0	0	0	0	0	0	0	0	1	0	0	0
59	Manchester City	Shakhtar Donetsk	1	1	12:48:00	1	David Josuֳ© Jimֳ©nez Silva	Brazilian	4	4	2	1	3	20	7	0	0	0	0	0	0	0	0	0	1	1	0	0	0	1	0	0	0	1	0	0	0
59	Manchester City	Shakhtar Donetsk	1	1	23:55:00	2	Gabriel Fernando de Jesus	Brazilian	4	4	2	3	3	17	5	0	0	0	0	0	0	0	1	0	0	1	0	0	0	0	0	0	0	1	0	0	0
59	Manchester City	Shakhtar Donetsk	1	2	2 days, 0:00:00	4	Raheem Sterling	English	1	4	2	3	3	Cannot Mesure Time	Cannot Mesure Time	0	0	1	1	0	1	0	0	0	1	0	0	0	0	0	0	0	0	1	0	0	0
59	Manchester City	Shakhtar Donetsk	1	2	2 days, 23:09:00	4	Gabriel Fernando de Jesus	Brazilian	4	4	2	3	3	15	5	0	0	0	0	0	1	0	1	0	1	0	0	0	0	0	0	0	0	1	0	0	0
59	Manchester City	Shakhtar Donetsk	1	2	3 days, 11:40:00	5	Riyad Mahrez	Algerian	6	4	2	3	3	14	5	0	0	0	0	0	0	0	0	0	1	0	0	0	0	0	0	0	0	1	0	0	0
59	Manchester City	Shakhtar Donetsk	1	2	3 days, 19:09:00	6	Gabriel Fernando de Jesus	Brazilian	4	4	2	3	3	15	5	1	0	0	1	0	0	0	1	0	1	0	0	0	0	0	0	0	0	1	0	0	0
60	FC Viktoria Plzen	Real Madrid	2	1	19:57:00	2	Karim Benzema	French	1	4	2	1	3	26	5	1	0	0	1	0	0	0	0	0	0	0	0	0	0	0	0	0	0	1	0	0	0
60	FC Viktoria Plzen	Real Madrid	2	1	22:20:00	2	Carlos Casemiro	Brazilian	4	4	2	3	3	20	3	0	0	0	0	0	0	0	0	0	0	0	0	0	0	0	0	0	0	1	0	0	0
60	FC Viktoria Plzen	Real Madrid	2	1	1 day, 12:39:00	2	Karim Benzema	French	1	4	2	3	3	20	5	1	0	0	0	0	0	0	0	0	0	0	0	0	0	0	0	0	0	1	0	0	0
60	FC Viktoria Plzen	Real Madrid	2	1	1 day, 15:02:00	2	Gareth Bale	Welsh	1	4	2	3	3	25	5	1	0	0	0	0	0	0	0	0	0	0	0	0	0	0	0	0	0	1	0	0	0
60	FC Viktoria Plzen	Real Madrid	2	2	2 days, 18:35:00	4	Toni Kroos	German	1	4	2	3	3	20	5	0	0	0	0	0	0	0	0	0	1	0	1	0	0	0	0	0	0	1	0	0	0
61	Juventus Turin	Manchester United	1	2	2 days, 16:26:00	4	Cristiano Ronaldo dos Santos Aveiro	Portuguese	1	4	2	1	3	30	5	1	0	0	0	0	0	0	1	0	1	0	1	0	0	0	0	0	0	1	0	0	0
61	Juventus Turin	Manchester United	2	2	3 days, 13:34:00	5	Juan Mata Garcֳ­a	Spanish	1	4	2	2	1	22	3	0	0	0	0	0	0	0	0	0	0	0	0	0	0	0	0	0	0	1	0	0	1
61	Juventus Turin	Manchester United	2	2	3 days, 17:01:00	5	Pogba	French	1	4	2	1	3	23	3	0	0	0	0	0	0	0	0	0	0	0	0	0	0	0	0	0	0	1	0	0	0
62	AEK Athens	Ajax Amsterdam	2	2	2 days, 19:34:00	4	Duֵ¡an Tadiִ‡	Serbian	1	5	2	1	3	30	5	0	0	1	1	0	0	0	0	0	0	0	0	0	0	0	0	0	0	1	0	0	0
62	AEK Athens	Ajax Amsterdam	2	2	2 days, 23:40:00	4	Duֵ¡an Tadiִ‡	Serbian	1	5	2	3	3	23	7	0	0	0	1	0	0	0	0	0	0	0	0	0	0	1	0	0	1	1	0	0	0
63	CSKA Moscow	FC Viktoria Plzen	1	1	09:10:00	1	Nikola Vlaֵ¡iִ‡	Croatia	1	5	2	1	3	20	5	0	0	0	1	0	0	0	1	0	0	0	0	0	0	0	0	0	0	1	0	0	0
63	CSKA Moscow	FC Viktoria Plzen	2	2	2 days, 7:27:00	4	Roman Prochֳ¡zka	Slovak	1	5	2	2	1	18	5	0	0	0	1	0	0	0	0	0	0	1	0	0	0	0	0	0	0	1	0	0	0
63	CSKA Moscow	FC Viktoria Plzen	2	2	3 days, 8:40:00	5	Lukֳ¡ֵ¡ Hejda	Czech	1	5	2	1	3	20	5	0	0	0	0	0	0	0	1	0	0	0	0	0	0	0	0	0	0	1	0	0	0
64	FC Bayern Munchen	SL Benfica Lisbon	1	1	12:08:00	1	Arjen Robben	Dutch	1	5	2	1	3	18	5	0	1	0	0	0	0	0	0	0	0	0	0	0	0	0	0	0	0	1	0	0	0
64	FC Bayern Munchen	SL Benfica Lisbon	1	1	1 day, 5:50:00	2	Arjen Robben	Dutch	1	5	2	3	3	25	5	1	0	1	1	0	0	0	0	0	0	0	0	0	0	0	0	0	0	1	0	0	0
64	FC Bayern Munchen	SL Benfica Lisbon	1	1	1 day, 11:52:00	2	Robert Lewandowski	Polish	1	5	2	3	3	22	7	0	0	0	0	0	0	0	1	0	1	0	0	0	0	1	0	0	0	1	0	0	0
64	FC Bayern Munchen	SL Benfica Lisbon	2	2	1 day, 21:38:00	4	Gedson Fernandes	Sao Tome, Sao Tome and Principe	6	5	2	2	2	28	3	0	0	0	0	0	0	0	0	0	0	0	0	0	0	0	0	0	0	1	0	0	0
64	FC Bayern Munchen	SL Benfica Lisbon	1	2	2 days, 2:19:00	4	Robert Lewandowski	Polish	1	5	2	3	3	15	6	0	0	0	0	0	0	0	0	0	0	0	0	0	0	1	0	0	0	1	0	0	0
64	FC Bayern Munchen	SL Benfica Lisbon	1	2	3 days, 3:56:00	5	RIBERY	French	1	5	2	3	3	18	5	0	0	0	0	1	1	0	1	0	1	0	0	0	0	0	0	0	0	1	0	0	0
65	TSG 1899 Hoffenheim	Shakhtar Donetsk	2	1	13:04:00	1	Ismaily Gonֳ§alves dos Santos	Brazilian	4	5	2	1	3	16	5	0	0	0	0	0	0	0	1	1	0	0	0	0	0	0	0	0	0	1	0	0	0
65	TSG 1899 Hoffenheim	Shakhtar Donetsk	2	1	14:44:00	1	Taison Barcellos Freda	Brazil	4	5	2	3	3	25	5	0	0	0	0	0	0	0	1	1	0	1	0	0	0	0	0	0	0	1	0	0	0
65	TSG 1899 Hoffenheim	Shakhtar Donetsk	1	1	16:47:00	2	Andrej Kramariִ‡	Croatian	1	5	2	2	2	20	2	0	0	0	0	0	0	0	0	0	0	0	0	0	0	0	0	0	1	0	0	0	0
65	TSG 1899 Hoffenheim	Shakhtar Donetsk	1	1	1 day, 15:22:00	2	Steven Zuber	Swiss	1	5	2	2	1	23	5	0	1	0	1	0	0	0	1	1	0	0	0	0	0	0	0	0	0	1	0	0	0
65	TSG 1899 Hoffenheim	Shakhtar Donetsk	2	2	3 days, 19:59:00	6	Taison Barcellos Freda	Brazil	4	5	2	1	3	26	7	0	0	1	0	0	0	0	0	0	0	0	0	0	0	1	0	0	0	1	0	0	0
66	Olympique Lyonnais	Manchester City	1	2	2 days, 6:12:00	4	Gnaly Maxwell Cornet	Frenchman of Ivory Coast descent	6	5	2	1	3	17	5	1	0	1	1	1	0	1	0	1	1	0	1	0	1	0	0	0	0	1	0	0	0
66	Olympique Lyonnais	Manchester City	2	2	2 days, 13:56:00	4	Aymeric Laporte	French	1	5	2	2	1	16	7	1	0	0	1	0	0	0	0	0	0	1	0	0	0	1	0	0	0	1	0	0	0
66	Olympique Lyonnais	Manchester City	1	2	3 days, 8:07:00	5	Gnaly Maxwell Cornet	Frenchman of Ivory Coast descent	6	5	2	1	3	18	5	1	1	0	0	0	0	1	1	0	0	0	0	0	0	0	0	0	0	1	0	0	0
66	Olympique Lyonnais	Manchester City	2	2	3 days, 10:15:00	5	Sergio Leonel Agֳ¼ero del Castillo	Mexico	3	5	2	2	1	19	3	0	0	0	0	0	0	0	0	0	0	0	0	0	0	0	0	0	0	1	0	0	0
67	AS Roma	Real Madrid	2	2	1 day, 22:05:00	4	Gareth Bale	Welsh	1	5	2	1	3	18	5	1	0	1	1	0	0	0	0	0	0	0	0	0	0	0	0	0	0	1	0	0	0
67	AS Roma	Real Madrid	2	2	2 days, 10:40:00	4	Lucas Vֳ¡zquez Iglesias	Spanish	1	5	2	3	3	18	5	0	0	0	0	0	1	1	1	1	0	0	0	0	0	0	0	0	0	1	0	0	0
68	Manchester United	BSC Young Boys Bern	1	2	3 days, 18:16:00	6	Marouane Fellaini-Bakkioui	Belgian of Moroccan descent	6	5	2	1	3	27	5	0	0	0	1	1	0	0	0	0	0	0	0	0	0	0	0	0	0	1	0	0	0
69	Juventus Turin	Valencia CF	1	2	2 days, 10:33:00	4	Mario Mandֵ¾ukiִ‡	Croatian	1	5	2	1	3	17	6	0	0	0	0	0	0	0	0	0	0	0	0	0	0	1	0	0	0	1	0	0	0
70	Atletico Madrid	AS Monaco	1	1	01:31:00	1	BENOIT BADIASHILE	French	1	5	2	1	3	22	5	1	0	0	0	0	0	0	0	0	0	0	0	0	0	0	0	0	0	1	0	0	0
70	Atletico Madrid	AS Monaco	1	1	23:51:00	2	Antoine Griezmann	French	1	5	2	3	3	22	6	0	0	0	0	0	0	0	0	0	0	0	0	0	0	1	0	0	0	1	0	0	0
71	Lokomotiv Moscow	Galatasaray	1	1	1 day, 18:45:00	2	Grzegorz Krychowiak	Polish	1	5	2	1	3	19	1	1	0	0	0	0	0	0	0	0	0	0	0	0	0	0	0	0	0	0	0	0	0
71	Lokomotiv Moscow	Galatasaray	1	2	2 days, 5:37:00	4	Vladislav Ignatyev	Russian	1	5	2	3	3	23	5	1	0	0	0	0	0	0	0	0	0	0	1	0	0	0	0	0	0	1	0	0	0
72	PSV Eindhoven	FC Barcelona	2	2	2 days, 12:07:00	4	Lionel Messi Cuccittini	Argentine	4	5	2	1	3	33	5	1	0	1	1	0	0	0	0	0	1	0	0	0	0	0	0	0	0	1	0	0	0
72	PSV Eindhoven	FC Barcelona	2	2	2 days, 21:29:00	4	Gerard Piquֳ© Bernabֳ©u	Catalan Spanish	1	5	2	3	3	37	7	0	0	0	0	0	1	0	0	0	0	0	0	0	0	1	0	0	1	1	0	0	0
72	PSV Eindhoven	FC Barcelona	1	2	3 days, 10:00:00	5	Luuk de Jong	Dutch	1	5	2	2	2	14	1	0	0	0	0	0	0	0	0	0	0	0	0	1	0	0	0	0	0	0	0	0	0
73	Tottenham Hotspur	Inter Milano	1	2	3 days, 7:14:00	5	Christian Dannemann Eriksen	Danish	1	5	2	1	3	33	5	1	1	0	1	0	0	0	0	0	0	0	0	0	0	0	0	0	0	1	0	0	0
74	SSC Napoli	FK Crvena Zvezda Belgrade	1	1	10:29:00	1	Marek Hamֵ¡ֳ­k	Slovak	1	5	2	1	3	25	5	1	0	0	0	0	0	0	0	0	0	0	0	0	1	0	0	0	0	1	0	0	0
74	SSC Napoli	FK Crvena Zvezda Belgrade	1	1	1 day, 8:55:00	2	Dries Mertens	Belgian	1	5	2	3	3	21	7	0	0	0	0	1	0	0	0	0	1	0	0	0	0	1	0	0	1	1	0	0	0
74	SSC Napoli	FK Crvena Zvezda Belgrade	1	2	2 days, 3:05:00	4	Dries Mertens	Belgian	1	5	2	3	3	23	7	0	0	0	0	0	0	0	0	0	1	1	0	0	0	1	0	0	1	1	0	0	0
74	SSC Napoli	FK Crvena Zvezda Belgrade	2	2	2 days, 8:26:00	4	El Fardou Ben Mohamed	French	1	5	2	2	2	9	6	0	0	0	0	0	0	0	0	0	0	0	0	0	0	1	0	0	0	1	0	0	0
75	Paris Saint Germain	Liverpool FC	1	1	12:51:00	1	Juan Bernat Velasco	Spanish	1	5	2	1	3	22	7	0	0	1	1	0	0	0	0	0	0	0	0	0	0	1	1	0	0	1	0	0	0
75	Paris Saint Germain	Liverpool FC	1	1	1 day, 12:09:00	2	Neymar da Silva Santos Junior	Brazilian	4	5	2	3	3	18	7	1	0	0	0	0	0	0	1	0	0	0	0	0	0	1	0	0	0	1	0	0	0
75	Paris Saint Germain	Liverpool FC	2	1	1 day, 21:59:00	4	James Milner	English	1	5	2	2	2	11	1	0	0	0	0	0	1	0	0	0	1	0	0	1	0	0	0	0	0	0	0	0	0
76	FC Porto	FC Schalke 04	1	2	2 days, 3:27:00	4	ֳ‰der Gabriel Militֳ£o	Argentine	4	5	2	1	3	28	5	0	0	0	0	0	0	0	1	1	0	0	1	0	0	0	0	0	0	1	0	1	0
76	FC Porto	FC Schalke 04	1	2	2 days, 6:31:00	4	Jesֳ÷s Manuel Corona Ruֳ­z	Mexico	3	5	2	3	3	24	7	0	0	0	0	0	0	0	0	0	1	0	0	0	0	1	0	0	1	1	0	0	0
76	FC Porto	FC Schalke 04	2	2	3 days, 16:03:00	5	Nabil Bentaleb	French-Algerian	6	5	2	2	2	13	1	0	0	0	1	0	0	0	0	0	0	0	0	1	0	0	0	0	0	0	0	0	0
76	FC Porto	FC Schalke 04	1	2	3 days, 21:10:00	6	Moussa Marega	French	1	5	2	3	3	22	5	0	0	0	0	0	0	0	0	0	1	0	0	0	0	0	0	0	0	1	0	0	0
77	FC Schalke 04	Lokomotiv Moscow	1	2	3 days, 18:25:00	6	Alessandro Schֳ¶pf	Austrian	1	6	2	1	3	30	7	0	1	0	1	0	0	0	0	0	0	0	0	0	0	1	0	0	0	1	0	0	0
78	Galatasaray	FC Porto	2	1	16:25:00	2	Felipe Augusto De Almeida Monteiro	Brazilian	4	6	2	1	3	22	5	0	0	0	0	0	0	0	1	0	0	0	1	1	0	0	0	0	0	1	0	0	0
78	Galatasaray	FC Porto	2	1	1 day, 17:06:00	2	Moussa Marega	French	1	6	2	3	3	20	3	0	0	0	0	0	0	0	0	0	0	0	0	0	0	0	0	0	0	1	0	0	0
78	Galatasaray	FC Porto	1	1	1 day, 21:15:00	3	Sofiane Feghouli	Algerian-French	6	6	2	2	2	11	1	0	0	0	0	0	0	0	0	0	0	0	0	1	0	0	0	0	0	0	0	0	0
78	Galatasaray	FC Porto	2	2	2 days, 8:20:00	4	Sֳ©rgio Miguel Relvas de Oliveira	Portuguese	1	6	2	3	3	20	5	0	0	0	1	1	1	0	0	0	1	0	0	0	0	0	0	0	0	1	0	0	0
78	Galatasaray	FC Porto	1	2	2 days, 16:26:00	4	Eren Derdiyok	Swiss	1	6	2	2	2	23	1	0	0	0	0	0	1	0	0	0	0	0	0	1	0	0	0	0	0	0	0	0	0
79	AS Monaco	Borussia Dortmund	2	1	14:11:00	1	Raphaֳ«l Guerreiro	French	1	6	2	1	3	20	7	1	0	0	0	0	0	0	0	0	0	0	0	0	0	1	0	0	0	1	0	0	0
79	AS Monaco	Borussia Dortmund	2	2	3 days, 15:12:00	5	Raphaֳ«l Guerreiro	French	1	6	2	3	3	15	5	1	0	0	0	0	0	0	0	0	0	1	0	0	0	0	0	0	0	1	0	0	0
80	Inter Milano	PSV Eindhoven	2	1	12:47:00	1	Hirving Rodrigo Lozano Bahena	Mexican	3	6	2	1	3	23	7	0	0	0	0	0	1	0	0	0	1	1	0	0	0	1	0	0	0	1	0	0	0
80	Inter Milano	PSV Eindhoven	1	2	3 days, 0:06:00	4	Mauro Emanuel Icardi Rivero	Argentine	4	6	2	2	1	35	5	1	0	0	1	0	0	0	0	0	0	0	0	0	0	0	0	0	0	1	0	0	0
81	FC Barcelona	Tottenham Hotspur	1	1	06:45:00	1	Ousmane Dembélé	French	1	6	2	1	3	30	1	1	0	1	1	0	0	0	1	1	0	0	0	0	0	0	0	0	0	0	0	0	0
81	FC Barcelona	Tottenham Hotspur	2	2	3 days, 12:22:00	5	Lucas	Brazilian	4	6	2	2	1	25	5	1	0	0	0	1	0	0	0	0	0	0	0	0	0	0	0	0	0	1	0	0	0
82	Liverpool FC	SSC Napoli	1	1	1 day, 9:13:00	2	Mohamed Salah	Egypt	6	6	2	1	3	Cannot Mesure Time	Cannot Mesure Time	0	0	0	1	0	0	0	0	0	1	1	0	0	0	0	0	0	0	1	0	0	0
83	FK Crvena Zvezda Belgrade	Paris Saint Germain	2	1	08:57:00	1	Edinson Roberto Cavani Gֳ³mez	Uruguay	4	6	2	1	3	32	5	0	0	0	1	1	0	0	0	0	1	0	0	0	0	0	0	0	0	1	0	0	0
83	FK Crvena Zvezda Belgrade	Paris Saint Germain	2	1	1 day, 15:13:00	2	Neymar da Silva Santos Junior	Brazilian	4	6	2	3	3	30	5	1	0	0	0	0	0	0	0	0	0	0	0	0	0	0	0	0	0	1	0	0	0
83	FK Crvena Zvezda Belgrade	Paris Saint Germain	1	2	2 days, 7:05:00	4	Marko Gobeljiִ‡	Serbian	1	6	2	3	3	27	7	0	0	0	1	1	0	0	1	0	0	0	0	0	0	1	0	0	0	1	0	0	0
83	FK Crvena Zvezda Belgrade	Paris Saint Germain	2	2	3 days, 1:16:00	4	Marcos Correa	Brazilian	4	6	2	3	3	30	6	0	0	0	0	0	0	0	0	0	0	0	0	0	0	0	0	0	1	1	0	0	0
83	FK Crvena Zvezda Belgrade	Paris Saint Germain	2	2	3 days, 19:06:00	6	Kylian Mbappe Lottin	French	1	6	2	3	3	23	6	0	0	0	0	0	0	0	0	0	0	0	0	0	0	0	0	0	1	1	0	0	0
84	FC Viktoria Plzen	AS Roma	1	2	2 days, 13:54:00	4	Jan Kovarik	Czech	1	6	2	1	3	29	3	0	0	0	0	0	0	0	0	0	0	0	0	0	0	0	0	0	0	1	0	0	0
84	FC Viktoria Plzen	AS Roma	2	2	2 days, 19:04:00	4	Cengiz ֳnder	Turkish	2	6	2	2	1	21	3	0	0	0	0	0	0	0	0	0	0	0	0	0	0	0	0	0	0	1	0	0	0
84	FC Viktoria Plzen	AS Roma	1	2	2 days, 23:46:00	4	Tomֳ¡ֵ¡ Chorֳ½	Czech	1	6	2	1	3	26	5	1	1	0	0	0	0	0	0	0	0	0	0	0	0	0	0	0	0	1	0	0	0
85	Real Madrid	CSKA Moscow	2	1	1 day, 12:39:00	2	Fedor Chalov	Russian	1	6	2	1	3	21	3	0	0	0	0	0	0	0	0	0	0	0	0	0	0	0	0	0	0	1	0	0	0
85	Real Madrid	CSKA Moscow	2	1	1 day, 18:09:00	2	Georgi Schennikov	Russian	1	6	2	3	3	34	5	1	1	0	1	0	0	0	0	0	0	0	0	0	0	0	0	0	0	1	0	0	0
85	Real Madrid	CSKA Moscow	2	2	3 days, 0:46:00	4	Arnֳ³r Sigurdsson	Iceland	1	6	2	3	3	27	5	1	0	1	1	0	0	0	0	0	1	0	0	0	0	0	0	0	0	1	0	0	0
86	SL Benfica Lisbon	AEK Athens	1	2	3 days, 15:32:00	5	Alejandro Grimaldo Garcֳ­a	Spanish	1	6	2	1	3	26	5	0	0	0	1	1	1	0	1	0	1	0	0	0	0	0	0	0	0	1	0	0	0
87	Ajax Amsterdam	FC Bayern Munchen	2	1	12:28:00	1	Robert Lewandowski	Polish	1	6	2	1	3	Cannot Mesure Time	7	1	0	0	0	0	0	0	0	0	1	0	0	0	0	0	0	0	1	1	0	0	0
87	Ajax Amsterdam	FC Bayern Munchen	1	2	2 days, 12:52:00	4	Duֵ¡an Tadiִ‡	Yugoslavia	1	6	2	2	1	Cannot Mesure Time	5	1	0	0	1	1	0	0	0	0	1	0	0	0	0	0	0	0	0	1	0	0	0
87	Ajax Amsterdam	FC Bayern Munchen	1	2	3 days, 9:36:00	5	Duֵ¡an Tadiִ‡	Yugoslavia	1	6	2	1	3	Cannot Mesure Time	4	0	0	0	1	1	0	0	0	0	0	0	0	0	1	1	1	0	0	0	0	0	0
87	Ajax Amsterdam	FC Bayern Munchen	2	2	3 days, 14:51:00	5	Robert Lewandowski	Polish	1	6	2	2	1	Cannot Mesure Time	7	1	1	0	0	0	0	0	0	0	0	0	0	0	0	1	0	1	0	1	0	0	0
87	Ajax Amsterdam	FC Bayern Munchen	2	2	3 days, 17:34:00	5	Kingsley Coman	French	1	6	2	1	3	Cannot Mesure Time	6	0	0	0	0	0	0	0	0	0	0	0	0	0	0	1	0	1	0	1	0	0	0
87	Ajax Amsterdam	FC Bayern Munchen	1	2	3 days, 22:11:00	6	Nicolás Tagliafico	Argentina	4	6	2	2	1	Cannot Mesure Time	Cannot Mesure Time	0	0	0	0	0	0	0	0	0	0	0	0	0	0	0	0	0	0	0	0	0	0
88	Manchester City	TSG 1899 Hoffenheim	2	1	15:20:00	2	Andrej Kramariִ‡	Croatian	1	6	2	1	3	19	5	1	0	0	0	0	1	0	0	0	0	1	0	0	0	0	0	0	0	1	0	0	0
88	Manchester City	TSG 1899 Hoffenheim	1	1	1 day, 21:41:00	3	Leroy Sanֳ©	German	1	6	2	2	1	24	6	0	0	0	0	0	0	0	0	0	0	0	0	0	0	1	0	0	0	1	0	0	0
88	Manchester City	TSG 1899 Hoffenheim	1	2	2 days, 12:31:00	4	Leroy Sanֳ©	German	1	6	2	1	3	17	6	0	0	0	0	0	0	0	0	0	0	0	0	0	0	0	0	0	1	1	0	0	0
89	Shakhtar Donetsk	Olympique Lyonnais	1	1	21:38:00	2	Aluֳ­sio Chaves Ribeiro Moraes Jֳ÷nior	Brazilian	4	6	2	1	3	30	7	1	0	1	1	1	0	0	0	0	1	0	0	0	0	1	1	0	0	1	1	0	0
89	Shakhtar Donetsk	Olympique Lyonnais	2	2	2 days, 16:18:00	4	Nabil Fekir	French to Algerian parents	6	6	2	2	1	33	7	0	0	0	0	0	0	0	0	1	1	1	0	0	0	1	0	1	0	1	0	0	1
90	Valencia CF	Manchester United	1	1	16:24:00	2	Carlos Soler Barragֳ¡n	Spanish	1	6	2	1	3	25	6	0	0	0	0	0	0	0	0	0	0	0	0	0	0	1	0	0	0	1	0	0	0
90	Valencia CF	Manchester United	1	2	1 day, 22:23:00	4	Phil Jones	English	1	6	2	3	3	20	5	0	0	0	0	0	0	0	1	0	0	1	0	0	0	0	0	0	0	1	0	0	0
90	Valencia CF	Manchester United	2	2	3 days, 14:12:00	5	Marcus Rashford	English	1	6	2	2	2	17	1	0	0	0	0	0	0	0	0	0	0	0	0	1	0	0	0	0	0	0	0	0	0
91	BSC Young Boys Bern	Juventus Turin	1	1	1 day, 5:02:00	2	Guillaume Hoarau	French	1	6	2	1	3	14	5	0	0	0	1	0	0	0	0	0	0	1	0	0	0	0	0	0	0	1	0	0	0
91	BSC Young Boys Bern	Juventus Turin	1	2	2 days, 19:16:00	4	Guillaume Hoarau	French	1	6	2	3	3	20	5	0	0	0	0	0	0	0	0	0	1	0	0	0	0	0	0	0	0	1	1	0	0
91	BSC Young Boys Bern	Juventus Turin	2	2	3 days, 7:02:00	5	Paulo Bruno Exequiel Dybala	Argentine	4	6	2	2	2	8	5	1	0	0	0	0	0	0	0	0	0	0	1	0	1	0	0	0	0	1	0	0	0
92	Manchester United	Paris Saint Germain	2	2	2 days, 4:51:00	4	Presnel Kimpembe	French	1	7	1	1	3	50	5	0	0	0	1	0	0	0	0	0	0	0	0	0	0	0	0	0	0	1	0	0	0
92	Manchester United	Paris Saint Germain	2	2	2 days, 11:54:00	4	Kylian Mbappe Lottin	French	1	7	1	3	3	Cannot Mesure Time	5	1	0	0	0	0	0	0	0	0	0	0	0	0	0	0	0	0	0	1	0	0	0
93	AS Roma	FC Porto	1	2	2 days, 21:09:00	4	Nicolֳ² Zaniolo	Italian	1	7	1	1	3	40	5	0	0	0	1	0	0	0	0	0	1	0	0	0	0	0	0	0	0	1	1	0	0
93	AS Roma	FC Porto	1	2	3 days, 3:41:00	5	Nicolֳ² Zaniolo	Italian	1	7	1	3	3	75	5	1	0	0	0	0	0	0	0	0	1	0	0	0	0	0	0	0	0	1	1	0	0
93	AS Roma	FC Porto	2	2	3 days, 6:17:00	5	Adriֳ¡n Lֳ³pez ֳlvarez	Spanish	1	7	1	2	2	29	7	0	0	0	0	1	0	0	0	0	0	0	1	0	0	1	0	0	0	1	0	0	0
94	Ajax Amsterdam	Real Madrid	2	2	2 days, 11:03:00	4	Karim Benzema	French	1	7	1	1	3	60	5	1	0	0	1	1	0	0	0	0	0	0	0	0	0	0	0	0	0	1	0	0	0
94	Ajax Amsterdam	Real Madrid	1	2	3 days, 2:41:00	4	Hakim Ziyech	Moroccan-Dutch	6	7	1	2	1	Cannot Mesure Time	5	0	0	0	0	0	0	0	1	0	1	1	0	0	0	0	0	0	0	1	0	0	0
94	Ajax Amsterdam	Real Madrid	2	2	3 days, 14:39:00	5	Marco Asensio Willemsen	Spanish	1	7	1	1	3	60	7	0	0	0	1	0	0	0	1	0	0	0	0	0	0	0	0	1	0	1	0	0	0
95	Tottenham Hotspur	Borussia Dortmund	1	2	1 day, 22:06:00	4	Heung-Min Son	Dr. Korea	2	7	1	1	3	30	7	1	0	0	0	0	0	0	0	0	0	0	0	0	0	0	0	0	1	1	0	0	0
95	Tottenham Hotspur	Borussia Dortmund	1	2	3 days, 10:22:00	5	Jan Vertonghen	Belgian	1	7	1	3	3	30	5	0	0	0	0	0	0	0	1	0	0	0	1	0	0	0	0	0	0	1	0	0	0
95	Tottenham Hotspur	Borussia Dortmund	1	2	3 days, 13:52:00	5	Fernando Llorente Torres	Spanish	1	7	1	3	3	36	5	1	0	0	0	0	0	0	0	0	1	0	0	0	0	0	0	0	0	1	0	0	0
96	Atletico Madrid	Juventus Turin	1	2	3 days, 5:46:00	5	Josֳ© Marֳ­a Gimֳ©nez de Vargas	Uruguay	4	7	1	1	3	Cannot Mesure Time	5	0	1	0	0	0	0	0	1	0	1	0	0	0	0	0	0	0	0	1	0	0	0
96	Atletico Madrid	Juventus Turin	1	2	3 days, 10:40:00	5	Diego Roberto Godֳ­n Leal	Uruguay	4	7	1	3	3	40	5	1	0	0	0	0	0	0	0	0	1	0	0	0	0	0	0	0	0	1	0	0	0
97	FC Schalke 04	Manchester City	2	1	17:50:00	2	Sergio Leonel Agֳ¼ero del Castillo	Argentine	4	7	1	1	3	Cannot Mesure Time	3	0	0	0	0	0	0	0	0	0	0	0	0	0	0	0	0	0	0	1	0	0	0
97	FC Schalke 04	Manchester City	1	1	1 day, 13:15:00	2	Nabil Bentaleb	French-Algerian	6	7	1	2	1	Cannot Mesure Time	3	0	0	0	0	0	0	0	0	0	0	0	0	0	0	0	0	0	0	1	0	0	0
97	FC Schalke 04	Manchester City	1	1	1 day, 20:27:00	2	Nabil Bentaleb	French-Algerian	6	7	1	1	3	Cannot Mesure Time	3	0	0	0	0	0	0	0	0	0	0	0	0	0	0	0	0	0	0	1	0	0	0
97	FC Schalke 04	Manchester City	2	2	3 days, 12:32:00	5	Leroy Sanֳ©	German	1	7	1	2	1	40	6	0	0	0	0	0	0	0	0	0	0	0	0	0	0	1	0	0	0	1	0	0	0
97	FC Schalke 04	Manchester City	2	2	3 days, 17:43:00	5	Raheem Sterling	English	1	7	1	1	3	35	1	1	0	0	0	0	0	0	1	0	1	1	0	0	0	0	0	0	0	0	0	0	0
98	Borussia Dortmund	Tottenham Hotspur	2	2	1 day, 23:59:00	4	Harry Kane	English	1	7	2	1	3	45	5	0	0	1	1	0	0	0	0	0	0	1	0	0	0	0	0	0	0	1	0	0	0
99	Real Madrid	Ajax Amsterdam	2	1	06:53:00	1	Hakim Ziyech	Moroccan-Dutch	6	7	2	1	3	Cannot Mesure Time	7	1	0	0	0	0	0	0	0	0	0	0	0	0	0	1	0	0	0	1	0	0	0
99	Real Madrid	Ajax Amsterdam	2	1	17:53:00	2	David Neres Campos	Brazilian	4	7	2	3	3	Cannot Mesure Time	5	1	0	0	0	0	0	0	0	0	0	0	0	0	0	0	0	0	0	1	0	0	0
99	Real Madrid	Ajax Amsterdam	2	2	2 days, 13:34:00	4	Duֵ¡an Tadiִ‡	Yugoslavia	1	7	2	3	3	Cannot Mesure Time	3	0	0	0	0	0	0	0	0	0	0	0	0	0	0	0	0	0	0	1	0	0	0
99	Real Madrid	Ajax Amsterdam	1	2	2 days, 21:35:00	4	Marco Asensio Willemsen	Spanish	1	7	2	2	2	Cannot Mesure Time	5	0	0	0	0	1	0	0	0	0	1	1	0	0	0	0	0	0	0	1	0	0	0
99	Real Madrid	Ajax Amsterdam	2	2	2 days, 23:46:00	4	Lasse Schֳ¶ne	Danish	1	7	2	3	3	Cannot Mesure Time	5	0	0	0	0	0	1	0	0	0	1	0	0	0	0	0	0	0	0	1	0	0	0
100	FC Porto	AS Roma	1	1	1 day, 1:54:00	2	Francisco das Chagas Soares	Brazil	4	7	2	1	3	Cannot Mesure Time	5	1	1	0	0	0	0	0	0	0	1	0	0	0	0	0	0	0	0	1	0	0	0
100	FC Porto	AS Roma	2	1	1 day, 12:09:00	2	Daniele De Rossi	Italian	1	7	2	2	1	Cannot Mesure Time	5	1	0	0	1	0	0	0	0	0	0	0	0	0	0	0	0	0	0	1	0	0	0
100	FC Porto	AS Roma	1	2	2 days, 4:00:00	4	Moussa Marega	Mali	6	7	2	1	3	Cannot Mesure Time	5	1	0	0	0	0	0	0	0	0	1	0	0	0	0	0	0	0	0	1	1	0	0
100	FC Porto	AS Roma	1	4	4 days, 20:11:00	6	Alex Nicolao Telles	Brazilian	4	7	2	3	3	Cannot Mesure Time	5	0	0	1	0	0	0	0	1	1	0	0	0	0	0	0	0	0	0	1	0	0	0
101	Paris Saint Germain	Manchester United	2	1	01:52:00	1	Romelu Lukaku Bolingoli	Belgian	1	7	2	1	3	40	5	0	0	0	0	0	0	0	1	1	1	0	0	0	0	0	0	0	0	1	0	0	0
101	Paris Saint Germain	Manchester United	1	1	11:20:00	1	Juan Bernat Velasco	Spanish	1	7	2	2	1	45	Cannot Mesure Time	0	0	0	0	0	0	0	0	0	0	0	0	0	0	0	0	0	0	0	0	0	0
101	Paris Saint Germain	Manchester United	2	1	1 day, 5:41:00	2	Romelu Lukaku Bolingoli	Belgian	1	7	2	1	3	Cannot Mesure Time	1	1	0	0	0	0	0	0	1	1	1	0	0	0	0	0	0	0	0	0	0	0	0
101	Paris Saint Germain	Manchester United	2	2	3 days, 21:16:00	6	Marcus Rashford	English	1	7	2	3	3	60		0	0	0	0	0	0	0	0	0	0	0	0	0	0	0	0	0	0	0	0	0	0
102	Juventus Turin	Atletico Madrid	1	1	1 day, 2:12:00	2	Cristiano Ronaldo dos Santos Aveiro	Portuguese	1	7	2	1	3	Cannot Mesure Time	5	1	0	0	0	1	0	0	0	0	0	0	0	0	0	0	0	0	0	1	0	0	0
102	Juventus Turin	Atletico Madrid	1	2	2 days, 0:01:00	4	Cristiano Ronaldo dos Santos Aveiro	Portuguese	1	7	2	3	3	Cannot Mesure Time	5	1	0	0	1	0	0	0	0	0	1	0	0	0	0	0	0	0	0	1	0	0	0
102	Juventus Turin	Atletico Madrid	1	2	3 days, 13:38:00	5	Cristiano Ronaldo dos Santos Aveiro	Portuguese	1	7	2	3	3	Cannot Mesure Time	5	0	0	1	0	0	0	0	1	0	0	0	0	0	0	0	0	0	0	1	0	0	0
103	Manchester City	FC Schalke 04	1	1	1 day, 10:24:00	2	Sergio Leonel Agֳ¼ero del Castillo	Argentine	4	7	2	1	3	Cannot Mesure Time	3	0	0	0	0	0	0	0	0	0	0	0	0	0	0	0	0	0	0	1	0	0	0
103	Manchester City	FC Schalke 04	1	1	1 day, 13:45:00	2	Sergio Leonel Agֳ¼ero del Castillo	Argentine	4	7	2	3	3	Cannot Mesure Time	5	0	0	1	1	0	0	0	0	0	0	0	0	0	0	0	0	0	0	1	0	0	0
103	Manchester City	FC Schalke 04	1	1	1 day, 17:58:00	2	Leroy Sanֳ©	German	1	7	2	3	3	40	6	0	0	0	0	0	0	0	0	0	0	0	0	0	0	0	0	0	1	1	0	0	0
103	Manchester City	FC Schalke 04	1	2	2 days, 7:09:00	4	Leroy Sanֳ©	German	1	7	2	3	3	Cannot Mesure Time		0	0	0	0	0	0	0	0	0	0	0	0	0	0	0	0	0	0	0	0	0	0
103	Manchester City	FC Schalke 04	1	2	2 days, 22:18:00	4	Bernardo Mota Veiga de Carvalho e Silva	Portuguese	1	7	2	3	3	38	6	0	0	0	0	0	0	0	0	0	0	0	0	0	0	1	0	0	1	1	0	0	0
103	Manchester City	FC Schalke 04	1	2	3 days, 5:30:00	5	Philip Foden	English	1	7	2	3	3	Cannot Mesure Time	7	0	0	1	1	0	0	0	0	0	0	0	0	0	0	1	0	0	1	1	0	0	0
103	Manchester City	FC Schalke 04	1	2	3 days, 11:30:00	5	Gabriel Fernando de Jesus	Brazilian	4	7	2	3	3	Cannot Mesure Time	5	0	0	0	0	0	0	0	1	1	0	1	0	0	0	0	0	0	0	1	0	0	0
104	FC Barcelona	Olympique Lyonnais	1	1	16:59:00	2	Lionel Messi Cuccittini	Argentina	4	7	2	1	3	32	5	1	0	1	1	0	1	0	1	1	1	0	0	0	0	0	0	0	0	1	0	0	0
104	FC Barcelona	Olympique Lyonnais	1	1	1 day, 6:33:00	2	Philippe Coutinho Correia	Brazilian	4	7	2	3	3	25	6	0	0	0	0	0	0	0	0	0	0	0	0	0	0	1	0	0	1	1	0	0	0
104	FC Barcelona	Olympique Lyonnais	2	2	2 days, 9:45:00	4	Lucas Tousart	French	1	7	2	2	2	Cannot Mesure Time	6	0	0	0	0	0	0	0	0	0	0	0	0	0	0	1	0	0	0	1	0	0	0
104	FC Barcelona	Olympique Lyonnais	1	2	3 days, 5:22:00	5	Lionel Messi Cuccittini	Argentina	4	7	2	3	3	35	5	1	0	0	1	0	0	0	0	0	0	0	0	0	0	0	0	0	0	1	0	0	0
104	FC Barcelona	Olympique Lyonnais	1	2	3 days, 8:02:00	5	Gerard Piquֳ© Bernabֳ©u	Spanish	1	7	2	3	3	37	5	0	0	1	1	1	0	0	1	1	1	0	0	0	0	0	0	0	0	1	0	0	0
104	FC Barcelona	Olympique Lyonnais	1	2	3 days, 13:46:00	5	Ousmane Dembֳ©lֳ©	French	1	7	2	3	3	Cannot Mesure Time	3	0	0	0	0	0	0	0	0	0	0	0	0	0	0	0	0	0	0	1	0	0	0
105	FC Bayern Munchen	Liverpool FC	2	1	1 day, 1:48:00	2	Sadio Mané	Senegalese	6	7	2	1	3	60	5	1	1	0	0	0	0	0	0	0	0	1	0	0	0	0	0	0	0	1	0	0	0
105	FC Bayern Munchen	Liverpool FC	1	1	1 day, 14:06:00	2	Joֳ«l Job Matip	German-Cameroonian	6	7	2	2	1	60	5	0	0	0	0	0	0	0	0	0	0	0	0	1	0	0	0	0	0	1	0	0	0
105	FC Bayern Munchen	Liverpool FC	2	2	2 days, 20:09:00	4	Virgil van Dijk	Dutch	1	7	2	1	3	60	7	0	0	1	1	0	0	0	0	0	1	0	0	0	0	1	1	0	0	1	0	0	0
105	FC Bayern Munchen	Liverpool FC	2	2	3 days, 11:29:00	5	Sadio Mané	Senegalese	6	7	2	3	3	25	7	1	1	0	0	1	1	0	1	1	0	0	0	0	0	1	0	0	1	1	0	0	0
106	Liverpool FC	FC Porto	1	1	04:22:00	1	Naby Deco Keïta	Guinea	6	8	1	1	3	Cannot Mesure Time	7	0	0	0	1	0	0	0	0	0	0	0	0	0	0	1	0	0	0	1	0	0	0
106	Liverpool FC	FC Porto	1	1	1 day, 1:30:00	2	Roberto Firmino Barbosa de Oliveira	Brazil	4	8	1	3	3	60	5	0	0	0	1	0	1	0	1	1	1	0	0	0	0	0	0	0	0	1	0	0	0
107	Ajax Amsterdam	Juventus Turin	2	1	1 day, 20:37:00	2	Cristiano Ronaldo dos Santos Aveiro	Portuguese	1	8	1	1	3	25	5	0	0	0	0	0	0	0	0	0	0	1	0	0	0	0	0	0	0	1	0	0	0
107	Ajax Amsterdam	Juventus Turin	1	2	1 day, 21:30:00	4	David Neres Campos	Brazilian	4	8	1	2	1	25	5	1	0	0	1	0	0	0	0	0	1	0	0	0	0	0	0	0	0	1	0	0	0
108	Manchester United	FC Barcelona	2	1	11:37:00	1	Luke Shaw	English	1	8	1	1	3	Cannot Mesure Time		0	0	0	0	0	0	0	0	0	0	0	0	0	0	0	0	0	0	0	0	0	0
109	Tottenham Hotspur	Manchester City	1	2	3 days, 5:49:00	5	Heung-Min Son	Dr. Korea	2	8	1	1	3	30	5	1	0	0	0	0	0	1	0	0	0	0	0	0	0	0	0	0	0	1	0	0	0
110	Juventus Turin	Ajax Amsterdam	1	1	1 day, 3:32:00	2	Cristiano Ronaldo dos Santos Aveiro	Portuguese	1	8	2	1	3	27	5	0	0	0	1	0	0	0	0	0	1	0	0	0	0	0	0	0	0	1	0	0	0
110	Juventus Turin	Ajax Amsterdam	2	1	1 day, 9:33:00	2	Donny van de Beek	Dutch	1	8	2	2	1	30	3	0	0	0	0	0	0	0	0	0	0	0	0	0	0	0	0	0	0	1	0	0	0
110	Juventus Turin	Ajax Amsterdam	2	2	2 days, 18:44:00	4	Matthijs De Ligt	Dutch	1	8	2	1	3	30	5	1	0	0	0	0	0	0	1	0	1	0	0	0	0	0	0	0	0	1	0	0	0
111	FC Barcelona	Manchester United	1	1	15:15:00	2	Lionel Messi Cuccittini	Argentina	4	8	2	1	3	20	5	1	0	1	1	0	0	0	0	0	1	0	0	0	0	0	0	0	0	1	0	0	0
111	FC Barcelona	Manchester United	1	1	19:06:00	2	Lionel Messi Cuccittini	Argentina	4	8	2	3	3	Cannot Mesure Time	5	1	0	0	0	0	0	0	0	0	0	1	0	0	0	0	0	0	0	1	0	0	0
111	FC Barcelona	Manchester United	1	2	2 days, 12:48:00	4	Philippe Coutinho Correia	Brazil	4	8	2	3	3	30	5	0	0	0	0	0	0	0	1	0	0	1	0	0	0	0	0	0	0	1	0	0	0
112	FC Porto	Liverpool FC	2	1	1 day, 1:47:00	2	Sadio Mané	Senegalese	6	8	2	1	3	Cannot Mesure Time	3	0	0	0	0	0	0	0	0	0	0	0	0	0	0	0	0	0	0	1	0	0	0
112	FC Porto	Liverpool FC	2	2	2 days, 16:43:00	4	Mohamed Salah	Egypt	6	8	2	3	3	30	3	0	0	0	0	0	0	0	0	0	0	0	0	0	0	0	0	0	0	1	0	0	0
112	FC Porto	Liverpool FC	1	2	2 days, 19:56:00	4	ֳ‰der Gabriel Militֳ£o	Brazilian	4	8	2	2	2	20	4	0	0	0	0	1	0	0	0	0	0	0	0	0	0	1	0	0	0	0	0	0	0
112	FC Porto	Liverpool FC	2	2	3 days, 4:38:00	5	Roberto Firmino Barbosa de Oliveira	Brazilian	4	8	2	3	3	20	5	0	0	0	0	0	1	0	0	0	1	0	0	0	0	0	0	0	0	1	0	0	0
112	FC Porto	Liverpool FC	2	2	3 days, 11:32:00	5	Virgil van Dijk	Dutch	1	8	2	3	3	30	5	0	0	1	1	0	0	0	0	0	1	0	0	0	0	0	0	0	0	1	0	0	0
113	Manchester City	Tottenham Hotspur	1	1	03:53:00	1	Raheem Sterling	English	1	8	2	1	3	26	5	1	0	1	0	0	0	0	0	0	1	1	0	0	0	0	0	0	0	1	0	0	0
113	Manchester City	Tottenham Hotspur	2	1	06:54:00	1	Heung-Min Son	Dr. Korea	2	8	2	2	1	26	7	0	1	0	0	0	0	0	0	0	0	0	0	0	0	0	0	0	1	1	0	0	0
113	Manchester City	Tottenham Hotspur	2	1	09:05:00	1	Heung-Min Son	Dr. Korea	2	8	2	1	3	27	7	0	0	1	1	0	0	0	1	0	0	0	0	0	0	0	0	0	1	1	0	0	0
113	Manchester City	Tottenham Hotspur	1	1	10:46:00	1	Bernardo Mota Veiga de Carvalho e Silva	Portuguese	1	8	2	2	1	Cannot Mesure Time	1	0	0	0	1	1	0	0	0	0	0	0	0	0	0	0	0	0	0	0	0	0	0
113	Manchester City	Tottenham Hotspur	1	1	20:33:00	2	Raheem Sterling	English	1	8	2	1	3	26	5	0	0	0	0	1	0	0	0	0	0	1	0	0	0	0	0	0	0	1	0	0	0
113	Manchester City	Tottenham Hotspur	1	2	2 days, 10:24:00	4	Sergio Leonel Agֳ¼ero del Castillo	Argentine	4	8	2	3	3	33	7	0	0	0	1	0	0	0	0	0	1	0	0	0	0	1	0	0	0	1	0	0	0
113	Manchester City	Tottenham Hotspur	2	2	3 days, 0:32:00	4	Fernando Llorente Torres	Spanish	1	8	2	2	2	Cannot Mesure Time	5	1	0	0	1	1	0	0	0	0	1	0	0	0	0	0	0	0	0	1	0	0	0
114	FC Barcelona	Liverpool FC	1	1	1 day, 1:35:00	2	Luis Suֳ¡rez Dֳ­az	Uruguay	4	9	1	1	3	45	5	1	1	0	1	0	0	0	0	0	0	1	0	0	0	0	0	0	0	1	0	0	0
114	FC Barcelona	Liverpool FC	1	2	3 days, 2:32:00	4	Lionel Messi Cuccittini	Argentina	4	9	1	3	3	40	7	0	0	0	1	0	0	0	0	0	1	0	0	0	0	1	0	0	0	1	0	0	0
114	FC Barcelona	Liverpool FC	1	2	3 days, 9:37:00	5	Lionel Messi Cuccittini	Argentina	4	9	1	3	3	60	5	1	1	0	0	0	0	0	0	0	0	0	1	0	0	0	0	0	0	1	0	0	0
115	Tottenham Hotspur	Ajax Amsterdam	2	1	14:26:00	1	Donny van de Beek	Dutch	1	9	1	1	3	32	5	0	0	0	0	1	1	0	1	0	0	0	0	0	0	0	0	0	0	1	0	0	0
116	Ajax Amsterdam	Tottenham Hotspur	1	1	04:05:00	1	Matthijs De Ligt	Dutch	1	9	2	1	3	30	5	1	0	0	1	0	0	0	0	0	0	0	0	0	0	0	0	0	0	1	0	0	0
116	Ajax Amsterdam	Tottenham Hotspur	1	1	1 day, 10:57:00	2	Hakim Ziyech	Moroccan-Dutch	6	9	2	3	3	Cannot Mesure Time	5	0	1	0	0	0	0	0	0	0	0	1	0	0	0	0	0	0	0	1	0	0	0
116	Ajax Amsterdam	Tottenham Hotspur	2	2	2 days, 6:43:00	4	Lucas Rodrigues Moura da Silva	Brazilian	4	9	2	2	2	30	5	0	0	0	0	0	0	0	1	0	0	1	0	1	0	0	0	0	0	1	0	0	0
116	Ajax Amsterdam	Tottenham Hotspur	2	2	2 days, 10:08:00	4	Lucas Rodrigues Moura da Silva	Brazilian	4	9	2	2	1	50	1	1	0	0	0	0	0	0	1	0	0	1	0	0	0	0	0	0	0	0	0	0	0
116	Ajax Amsterdam	Tottenham Hotspur	2	2	3 days, 23:03:00	6	Lucas Rodrigues Moura da Silva	Brazilian	4	9	2	1	3	75	5	1	1	0	0	0	0	0	0	0	0	1	0	0	0	0	0	0	0	1	0	0	0
117	Liverpool FC	FC Barcelona	1	1	06:29:00	1	Divock Origi	Belgium	1	9	2	1	3	30	Cannot Mesure Time	0	0	0	0	0	0	0	0	0	0	0	0	0	0	0	0	0	0	0	0	0	0
117	Liverpool FC	FC Barcelona	1	2	2 days, 5:10:00	4	Georginio Wijnaldum	Netherlands	1	9	2	3	3	60	5	0	0	0	0	0	0	0	1	0	0	0	0	1	0	0	0	0	0	1	0	0	0
117	Liverpool FC	FC Barcelona	1	2	2 days, 7:11:00	4	Georginio Wijnaldum	Netherlands	1	9	2	3	3	45	5	1	0	0	0	0	0	0	0	0	1	0	1	0	0	0	0	0	0	1	0	0	0
117	Liverpool FC	FC Barcelona	1	2	3 days, 6:17:00	5	Divock Origi	Belgium	1	9	2	3	3	45	5	0	0	0	0	0	0	0	1	0	0	1	0	0	0	0	0	0	0	1	0	0	0
118	Tottenham Hotspur	Liverpool FC	2	1	01:49:00	1	Mohamed Salah	Egypt	2	10	1	1	3	30	5	0	1	0	0	0	0	0	0	0	0	0	0	0	0	0	0	0	0	1	0	0	0
118	Tottenham Hotspur	Liverpool FC	2	2	3 days, 14:56:00	5	Divock Origi	Belgium	1	10	1	3	3	30	5	1	0	0	0	0	0	0	0	0	1	0	0	0	0	0	0	0	0	1	0	0	0
